# Supplementary material for: Incorrect Likelihood Methods Were Used to Infer Scaling Laws of Marine Predator Search Behaviour
Source: PLoS One. 2012 Oct 5;7(10):e45174. doi: 10.1371/journal.pone.0045174 (PMC3465316; doi:10.1371/journal.pone.0045174)
Supplement: Code S3 — R code for goodness-of-fit calculations for both data sets (called from Code S1 and Code S4). (R) [file pone.0045174.s003.r]

# codeCgoodness.r - goodness-of-fit calculations for testing the
#  four models, called from either codeAbigeye1.r for 
#  bigeye tuna data or codeDmussels.r for mussels. Should really
#  make into a function for easier use. 12th July 2012.

# Programs originally written in Sweave, taken from my 
#  bigeyemleGood.Snw and bieyemleGoodbin2.Snw, which themselves
#  came from earlier programs.

# breaksgood are bins in [a,b]
# For unbounded models then set top bin to end at Inf within 
#  the 'if' section below

# Now to work out expected counts (expectedprob) in each bin based
#  on the model that was most supported by the AIC calculations.
# dof is degrees of freedom

if(which.min(evidenceratio) == 1) # PL is best model
  {                             # Haven't used and tested the PL bit yet - 
                                #  as its never been best model
    probdistfun = 1 - a^(mumleinf - 1) * breaksgood^(1 - mumleinf)
                                # P( X <= x) where x is breaksgood
    expectedprob = diff(probdistfun)       # pexpected probs in each bin
    # Have estimated numparinf parameters by MLE, so deg freedom:
    dof = length(expectedprob) - numparinf - 1  
  } else
if(which.min(evidenceratio) == 2)      # Exp is best model
  {
    breaksgood[length(breaksgood)] = Inf  # want last one up to Inf not b
    probdistfun = 1 - exp(lambdamleinf * a) * exp( - lambdamleinf * breaksgood)
                                    # P( X <= x) where x is breaksgood
    expectedprob = diff(probdistfun)       # pexpected probs in each bin
    # Have estimated numparinf parameters by MLE, so deg freedom:
    dof = length(expectedprob) - numparinf - 1  
  } else
if(which.min(evidenceratio) == 3)      # PLB is best model
  {
    probdistfun = 1 - (breaksgood^(1-mumle) - b^(1-mumle)) / (a^(1 - mumle) - b^(1 - mumle))
                                    # P( X <= x) where x is breaksgood
    if(mumle == 1) stop("mumle = 1, need probdistrun for PLB model")
    expectedprob = diff(probdistfun)       # pexpected probs in each bin
    # Have estimated numpar parameters by MLE, so deg freedom:
    dof = length(expectedprob) - numpar - 1  
  } else
if(which.min(evidenceratio) == 4)      # ExpB is best model
  {
    probdistfun = 1 - ( exp( - lambdamle * breaksgood) - exp( - lambdamle * b) ) / ( exp(- lambdamle * a) - exp( - lambdamle * b))
    expectedprob = diff(probdistfun)       # pexpected probs in each bin
    # Have estimated numpar parameters by MLE, so deg freedom:
    dof = length(expectedprob) - numpar - 1  
  }
  
  
if(abs(sum(expectedprob) -1) > 10^-6) {stop("Sum of expectedprob wrong")}

expected = expectedprob * n     # expected no. of records

crit95 = qchisq(0.95, dof)    #      # pchisq(crit95, dof)=0.95

chisq = sum( (expected - observed)^2 / expected )    

# print(paste("chisq statistic = ", chisq))
# print(paste("crit95 = ", crit95))
                                           
pvalchisq = 1-pchisq(chisq, dof)

# Chi-square test (not printing here):
# So if chisq < crit95, conclude that data are not sig different 
#  from the tested model. Commenting out but leaving in if others
#  want to use.
#if(chisq < crit95)
# { print("So chisq < crit95 and conclude that data are not sig different from the model with evidence ratio 1")
#   print(paste("And P value is", 1-pchisq(chisq, dof)))
# } else
# { print("So chisq > crit95 and conclude that data ARE significantly different from the model with evidence ratio 1")
# }

# Can plot histograms of observed and fitted if desired.


# G test, or log-likelihood ratio test for goodness of fit.
# From Sokahl and Roff.

G = 2 * sum( observed * log( observed / expected) )    # p692 of S+R,
qWilliams =  1 + ( length(observed)^2 - 1 ) / (6 * n * dof)   # p698 
GWilliams = G / qWilliams

pvalGWilliams = 1-pchisq(GWilliams, dof)

catPaste(GWilliams)
catPaste(crit95)

if(GWilliams < crit95)
 { print("So GWilliams < crit95 and conclude that data are not sig different from model with evidence ratio 1")
   print(paste("And P value is", pvalGWilliams))
 } else
 { print("So GWilliams > crit95 and conclude that data ARE significantly different from model with evidence ratio 1")
   print(paste("And P value is", pvalGWilliams))
 }

print(paste(dof, "Degrees of Freedom, 5% significance level"))

# Old code, can be adapted to look at the fits.
#hist(x, breaks=breaksgood, prob=FALSE, ylim=c(0,200))
#points(hgoodness$mid, expected, col="red", pch=3)
