# Supplementary material for: Incorrect Likelihood Methods Were Used to Infer Scaling Laws of Marine Predator Search Behaviour
Source: PLoS One. 2012 Oct 5;7(10):e45174. doi: 10.1371/journal.pone.0045174 (PMC3465316; doi:10.1371/journal.pone.0045174)
Supplement: Code S6 — Pseudo data file based on the original bigeye data, obtained by sampling (with replacement) the original step sizes to obtain a pseudo data set with similar properties. (TXT) [file pone.0045174.s006.txt]

logstep	logrank
2.625312451	0
2.625312451	0.301029995663981
2.625312451	0.477121254719662
2.614897216	0.602059991327962
2.614897216	0.698970004336019
2.551449998	0.778151250383644
2.551449998	0.845098040014257
2.45331834	0.903089986991944
2.45331834	0.954242509439325
2.434568904	1
2.434568904	1.04139268515823
2.428134794	1.07918124604762
2.428134794	1.11394335230684
2.428134794	1.14612803567824
2.428134794	1.17609125905568
2.428134794	1.20411998265592
2.387389826	1.23044892137827
2.387389826	1.25527250510331
2.365487985	1.27875360095283
2.365487985	1.30102999566398
2.357934847	1.32221929473392
2.350248018	1.34242268082221
2.350248018	1.36172783601759
2.342422681	1.38021124171161
2.342422681	1.39794000867204
2.334453751	1.41497334797082
2.326335861	1.43136376415899
2.326335861	1.44715803134222
2.326335861	1.46239799789896
2.318063335	1.47712125471966
2.318063335	1.49136169383427
2.318063335	1.50514997831991
2.318063335	1.51851393987789
2.309630167	1.53147891704226
2.309630167	1.54406804435028
2.305351369	1.55630250076729
2.305351369	1.56820172406699
2.305351369	1.57978359661681
2.305351369	1.5910646070265
2.305351369	1.60205999132796
2.301029996	1.61278385671974
2.301029996	1.6232492903979
2.301029996	1.63346845557959
2.301029996	1.64345267648619
2.301029996	1.65321251377534
2.301029996	1.66275783168157
2.301029996	1.67209785793572
2.292256071	1.68124123737559
2.274157849	1.69019608002851
2.274157849	1.69897000433602
2.274157849	1.70757017609794
2.264817823	1.7160033436348
2.264817823	1.72427586960079
2.264817823	1.73239375982297
2.264817823	1.74036268949424
2.264817823	1.7481880270062
2.264817823	1.75587485567249
2.264817823	1.76342799356294
2.264817823	1.77085201164214
2.264817823	1.77815125038364
2.264817823	1.78532983501077
2.264817823	1.79239168949825
2.264817823	1.79934054945358
2.245512668	1.80617997398389
2.245512668	1.81291335664286
2.245512668	1.81954393554187
2.245512668	1.82607480270083
2.245512668	1.83250891270624
2.245512668	1.83884909073726
2.235528447	1.84509804001426
2.235528447	1.85125834871908
2.225309282	1.85733249643127
2.225309282	1.86332286012046
2.225309282	1.86923171973098
2.225309282	1.8750612633917
2.225309282	1.88081359228079
2.214843848	1.88649072517248
2.214843848	1.89209460269048
2.204119983	1.89762709129044
2.204119983	1.90308998699194
2.204119983	1.90848501887865
2.204119983	1.91381385238372
2.204119983	1.91907809237607
2.204119983	1.92427928606188
2.204119983	1.92941892571429
2.204119983	1.93449845124357
2.204119983	1.93951925261862
2.204119983	1.94448267215017
2.204119983	1.94939000664491
2.204119983	1.95424250943932
2.204119983	1.95904139232109
2.198657087	1.96378782734556
2.193124598	1.96848294855394
2.193124598	1.9731278535997
2.193124598	1.97772360528885
2.193124598	1.98227123303957
2.181843588	1.98677173426624
2.181843588	1.99122607569249
2.181843588	1.99563519459755
2.181843588	2
2.181843588	2.00432137378264
2.181843588	2.00860017176192
2.181843588	2.01283722470517
2.181843588	2.01703333929878
2.181843588	2.02118929906994
2.181843588	2.02530586526477
2.181843588	2.02938377768521
2.181843588	2.03342375548695
2.181843588	2.03742649794062
2.170261715	2.04139268515822
2.170261715	2.04532297878666
2.170261715	2.04921802267018
2.170261715	2.05307844348342
2.170261715	2.05690485133647
2.158362492	2.06069784035361
2.158362492	2.06445798922692
2.158362492	2.06818586174616
2.158362492	2.07188200730613
2.158362492	2.07554696139253
2.158362492	2.07918124604762
2.158362492	2.08278537031645
2.158362492	2.08635983067475
2.158362492	2.0899051114394
2.158362492	2.09342168516224
2.158362492	2.09691001300806
2.158362492	2.10037054511756
2.158362492	2.10380372095596
2.158362492	2.10720996964787
2.158362492	2.11058971029925
2.158362492	2.11394335230684
2.158362492	2.11727129565576
2.158362492	2.12057393120585
2.158362492	2.12385164096709
2.158362492	2.12710479836481
2.158362492	2.13033376849501
2.158362492	2.13353890837022
2.158362492	2.13672056715641
2.158362492	2.13987908640124
2.158362492	2.14301480025409
2.158362492	2.14612803567824
2.158362492	2.14921911265538
2.158362492	2.15228834438306
2.158362492	2.15533603746506
2.158362492	2.15836249209525
2.158362492	2.16136800223497
2.158362492	2.16435285578444
2.158362492	2.16731733474818
2.158362492	2.17026171539496
2.146128036	2.17318626841227
2.146128036	2.17609125905568
2.146128036	2.17897694729317
2.146128036	2.18184358794477
2.146128036	2.1846914308176
2.146128036	2.18752072083646
2.146128036	2.19033169817029
2.146128036	2.19312459835446
2.146128036	2.19589965240923
2.146128036	2.19865708695442
2.133538908	2.20139712432045
2.133538908	2.20411998265592
2.133538908	2.20682587603185
2.133538908	2.20951501454263
2.133538908	2.21218760440396
2.133538908	2.2148438480477
2.133538908	2.21748394421391
2.133538908	2.22010808804005
2.133538908	2.22271647114758
2.133538908	2.22530928172586
2.133538908	2.22788670461367
2.133538908	2.23044892137827
2.133538908	2.23299611039215
2.133538908	2.23552844690755
2.133538908	2.2380461031288
2.133538908	2.2405492482826
2.133538908	2.24303804868629
2.133538908	2.24551266781415
2.133538908	2.24797326636181
2.133538908	2.25042000230889
2.133538908	2.25285303097989
2.133538908	2.25527250510331
2.133538908	2.25767857486918
2.133538908	2.26007138798507
2.133538908	2.26245108973043
2.133538908	2.26481782300954
2.133538908	2.26717172840301
2.133538908	2.26951294421792
2.133538908	2.2718416065365
2.133538908	2.27415784926368
2.133538908	2.27646180417324
2.133538908	2.27875360095283
2.133538908	2.28103336724773
2.133538908	2.28330122870355
2.127104798	2.28555730900777
2.127104798	2.28780172993023
2.10720997	2.29003461136252
2.10720997	2.29225607135648
2.10720997	2.29446622616159
2.10720997	2.29666519026153
2.10720997	2.29885307640971
2.10720997	2.30102999566398
2.10720997	2.30319605742049
2.10720997	2.30535136944662
2.10720997	2.30749603791321
2.10720997	2.3096301674259
2.10720997	2.31175386105575
2.10720997	2.31386722036915
2.10720997	2.31597034545692
2.10720997	2.31806333496276
2.10720997	2.32014628611105
2.10720997	2.32221929473392
2.10720997	2.32428245529769
2.10720997	2.32633586092875
2.10720997	2.32837960343874
2.10720997	2.33041377334919
2.10720997	2.33243845991561
2.10720997	2.33445375115093
2.10720997	2.33645973384853
2.10720997	2.3384564936046
2.10720997	2.34044411484012
2.10720997	2.34242268082221
2.10720997	2.34439227368511
2.10720997	2.34635297445064
2.10720997	2.34830486304816
2.10720997	2.35024801833416
2.10720997	2.35218251811136
2.10720997	2.3541084391474
2.10720997	2.35602585719312
2.10720997	2.35793484700045
2.10720997	2.35983548233989
2.10720997	2.36172783601759
2.10720997	2.36361197989214
2.10720997	2.3654879848909
2.10720997	2.36735592102602
2.10720997	2.36921585741014
2.10720997	2.37106786227174
2.10720997	2.37291200297011
2.10720997	2.3747483460101
2.10720997	2.37657695705651
2.10720997	2.37839790094814
2.10720997	2.38021124171161
2.10720997	2.38201704257487
2.10720997	2.38381536598043
2.10720997	2.38560627359831
2.10720997	2.38738982633873
2.10720997	2.38916608436453
2.10720997	2.39093510710338
2.10720997	2.39269695325967
2.10720997	2.39445168082622
2.10720997	2.39619934709574
2.10720997	2.39794000867204
2.10720997	2.39967372148104
2.10720997	2.40140054078154
2.10720997	2.40312052117582
2.100370545	2.40483371661994
2.100370545	2.40654018043396
2.100370545	2.40823996531185
2.100370545	2.40993312333129
2.100370545	2.41161970596323
2.100370545	2.41329976408125
2.100370545	2.41497334797082
2.093421685	2.41664050733828
2.093421685	2.41830129131975
2.093421685	2.41995574848976
2.093421685	2.42160392686983
2.093421685	2.42324587393681
2.093421685	2.42488163663107
2.093421685	2.42651126136458
2.079181246	2.42813479402879
2.079181246	2.42975228000241
2.079181246	2.43136376415899
2.079181246	2.43296929087441
2.079181246	2.4345689040342
2.079181246	2.43616264704076
2.079181246	2.43775056282039
2.079181246	2.43933269383026
2.079181246	2.44090908206522
2.079181246	2.44247976906445
2.079181246	2.44404479591808
2.079181246	2.4456042032736
2.079181246	2.44715803134222
2.079181246	2.44870631990508
2.079181246	2.45024910831936
2.079181246	2.45178643552429
2.079181246	2.45331834004704
2.079181246	2.45484486000851
2.079181246	2.45636603312904
2.079181246	2.45788189673399
2.079181246	2.45939248775923
2.079181246	2.46089784275655
2.079181246	2.46239799789896
2.079181246	2.46389298898591
2.079181246	2.46538285144842
2.079181246	2.46686762035411
2.079181246	2.46834733041216
2.079181246	2.46982201597816
2.079181246	2.47129171105894
2.079181246	2.47275644931721
2.079181246	2.47421626407626
2.079181246	2.47567118832443
2.079181246	2.47712125471966
2.079181246	2.47856649559384
2.079181246	2.48000694295715
2.079181246	2.4814426285023
2.079181246	2.48287358360875
2.079181246	2.48429983934679
2.079181246	2.48572142648158
2.079181246	2.48713837547719
2.064457989	2.48855071650044
2.064457989	2.48995847942483
2.064457989	2.49136169383427
2.064457989	2.49276038902684
2.064457989	2.49415459401844
2.064457989	2.49554433754645
2.064457989	2.49692964807321
2.064457989	2.4983105537896
2.064457989	2.4996870826184
2.064457989	2.50105926221775
2.064457989	2.50242711998443
2.064457989	2.50379068305718
2.064457989	2.50514997831991
2.064457989	2.50650503240487
2.056904851	2.50785587169583
2.049218023	2.5092025223311
2.049218023	2.51054501020661
2.049218023	2.51188336097887
2.049218023	2.51321760006794
2.049218023	2.51454775266029
2.049218023	2.51587384371168
2.049218023	2.51719589794997
2.049218023	2.51851393987789
2.049218023	2.51982799377572
2.049218023	2.52113808370404
2.049218023	2.52244423350632
2.049218023	2.52374646681156
2.049218023	2.52504480703685
2.049218023	2.52633927738984
2.049218023	2.52762990087134
2.049218023	2.52891670027765
2.049218023	2.53019969820308
2.049218023	2.53147891704225
2.049218023	2.5327543789925
2.049218023	2.53402610605613
2.049218023	2.53529412004277
2.049218023	2.53655844257153
2.049218023	2.53781909507327
2.049218023	2.53907609879278
2.049218023	2.54032947479087
2.049218023	2.54157924394658
2.049218023	2.54282542695918
2.049218023	2.54406804435028
2.049218023	2.54530711646582
2.049218023	2.54654266347813
2.049218023	2.54777470538782
2.049218023	2.54900326202579
2.049218023	2.55022835305509
2.049218023	2.55144999797288
2.049218023	2.55266821611219
2.049218023	2.55388302664387
2.049218023	2.55509444857832
2.049218023	2.55630250076729
2.049218023	2.55750720190566
2.049218023	2.55870857053317
2.049218023	2.55990662503611
2.049218023	2.56110138364906
2.049218023	2.56229286445647
2.049218023	2.56348108539441
2.049218023	2.56466606425209
2.049218023	2.56584781867352
2.049218023	2.56702636615906
2.049218023	2.56820172406699
2.049218023	2.56937390961505
2.049218023	2.5705429398819
2.049218023	2.57170883180869
2.049218023	2.57287160220048
2.049218023	2.57403126772772
2.049218023	2.57518784492766
2.049218023	2.57634135020579
2.049218023	2.57749179983723
2.049218023	2.57863920996807
2.049218023	2.57978359661681
2.049218023	2.58092497567562
2.041392685	2.58206336291171
2.041392685	2.58319877396862
2.041392685	2.58433122436753
2.041392685	2.5854607295085
2.041392685	2.58658730467176
2.033423755	2.58771096501891
2.033423755	2.58883172559421
2.033423755	2.58994960132571
2.033423755	2.5910646070265
2.033423755	2.59217675739587
2.033423755	2.59328606702046
2.033423755	2.59439255037543
2.033423755	2.59549622182557
2.033423755	2.59659709562646
2.033423755	2.59769518592551
2.033423755	2.59879050676312
2.033423755	2.59988307207369
2.033423755	2.60097289568675
2.025305865	2.60205999132796
2.025305865	2.60314437262018
2.025305865	2.60422605308447
2.025305865	2.60530504614111
2.025305865	2.60638136511061
2.017033339	2.60745502321467
2.017033339	2.60852603357719
2.017033339	2.60959440922522
2.017033339	2.61066016308988
2.017033339	2.61172330800734
2.017033339	2.61278385671974
2.017033339	2.61384182187607
2.017033339	2.61489721603313
2.017033339	2.6159500516564
2.017033339	2.6170003411209
2.017033339	2.61804809671209
2.017033339	2.61909333062674
2.017033339	2.62013605497376
2.017033339	2.62117628177504
2.017033339	2.6222140229663
2.017033339	2.6232492903979
2.017033339	2.62428209583567
2.017033339	2.62531245096167
2.017033339	2.62634036737504
2.017033339	2.62736585659273
2.017033339	2.62838893005031
2.017033339	2.62940959910272
2.017033339	2.63042787502502
2.017033339	2.63144376901317
2.017033339	2.63245729218472
2.017033339	2.63346845557959
2.017033339	2.63447727016073
2.017033339	2.63548374681491
2.017033339	2.63648789635337
2.017033339	2.63748972951251
2.017033339	2.63848925695464
2.017033339	2.63948648926859
2.017033339	2.64048143697042
2.017033339	2.6414741105041
2.017033339	2.64246452024212
2.017033339	2.64345267648619
2.017033339	2.64443858946784
2.017033339	2.64542226934909
2.017033339	2.64640372622307
2.017033339	2.64738297011462
2.017033339	2.64836001098093
2.017033339	2.64933485871214
2.017033339	2.65030752313194
2.017033339	2.65127801399814
2.017033339	2.65224634100332
2.017033339	2.65321251377534
2.017033339	2.65417654187796
2.017033339	2.65513843481138
2.017033339	2.65609820201283
2.017033339	2.6570558528571
2.017033339	2.65801139665711
2.017033339	2.65896484266443
2.017033339	2.65991620006985
2.017033339	2.66086547800387
2.017033339	2.66181268553726
2.017033339	2.66275783168157
2.017033339	2.66370092538965
2.017033339	2.66464197555613
2.017033339	2.66558099101795
2.017033339	2.66651798055488
2.017033339	2.66745295288995
2.017033339	2.66838591669
2.017033339	2.66931688056611
2.017033339	2.67024585307412
2.017033339	2.67117284271508
2.017033339	2.67209785793572
2.017033339	2.6730209071289
2.017033339	2.67394199863409
2.017033339	2.67486114073781
2.017033339	2.67577834167409
2.017033339	2.67669360962487
2.017033339	2.67760695272049
2.017033339	2.67851837904011
2.017033339	2.67942789661212
2.017033339	2.68033551341456
2.017033339	2.68124123737559
2.017033339	2.68214507637383
2.017033339	2.68304703823885
2.017033339	2.68394713075151
2.017033339	2.68484536164441
2.017033339	2.68574173860226
2.017033339	2.68663626926229
2.017033339	2.68752896121463
2.017033339	2.68841982200271
2.017033339	2.68930885912362
2.017033339	2.69019608002851
2.017033339	2.69108149212297
2.017033339	2.69196510276736
2.017033339	2.69284691927723
2.017033339	2.69372694892365
2.017033339	2.69460519893357
2.017033339	2.6954816764902
2.017033339	2.69635638873333
2.017033339	2.69722934275972
2.017033339	2.69810054562339
2.017033339	2.69897000433602
2.017033339	2.69983772586725
2.017033339	2.70070371714502
2.017033339	2.70156798505593
2.017033339	2.70243053644553
2.017033339	2.70329137811866
2.017033339	2.7041505168398
2.017033339	2.70500795933334
2.017033339	2.70586371228392
2.017033339	2.70671778233676
2.017033339	2.70757017609794
2.017033339	2.70842090013471
2.017033339	2.70926996097583
2.017033339	2.71011736511182
2.017033339	2.71096311899528
2.017033339	2.71180722904119
2.017033339	2.71264970162721
2.017033339	2.71349054309394
2.017033339	2.71432975974523
2.017033339	2.71516735784846
2.017033339	2.7160033436348
2.017033339	2.71683772329952
2.017033339	2.71767050300226
2.017033339	2.71850168886727
2.017033339	2.71933128698373
2.017033339	2.72015930340596
2.017033339	2.72098574415374
2.017033339	2.72181061521255
2.017033339	2.72263392253381
2.017033339	2.72345567203519
2.017033339	2.72427586960079
2.017033339	2.72509452108147
2.017033339	2.72591163229505
2.017033339	2.72672720902657
2.017033339	2.72754125702856
2.017033339	2.72835378202123
2.017033339	2.72916478969277
2.017033339	2.72997428569956
2.017033339	2.73078227566639
2.017033339	2.73158876518674
2.017033339	2.73239375982297
2.017033339	2.73319726510657
2.017033339	2.73399928653839
2.017033339	2.73479982958885
2.017033339	2.73559889969818
2.017033339	2.73639650227664
2.017033339	2.73719264270474
2.017033339	2.73798732633343
2.017033339	2.73878055848437
2.017033339	2.73957234445009
2.017033339	2.74036268949424
2.017033339	2.74115159885178
2.017033339	2.7419390777292
2.017033339	2.7427251313047
2.008600172	2.74350976472843
2.008600172	2.74429298312268
2.008600172	2.74507479158206
2.008600172	2.74585519517373
2.008600172	2.74663419893758
2.008600172	2.74741180788642
2.008600172	2.7481880270062
2.008600172	2.74896286125616
2.004321374	2.74973631556906
2	2.75050839485135
2	2.75127910398334
2	2.75204844781944
2	2.75281643118827
2	2.75358305889291
1.991226076	2.75434833571102
1.991226076	2.75511226639507
1.991226076	2.75587485567249
1.986771734	2.75663610824585
1.986771734	2.75739602879302
1.982271233	2.75815462196739
1.982271233	2.75891189239797
1.982271233	2.75966784468963
1.982271233	2.76042248342321
1.982271233	2.76117581315573
1.982271233	2.76192783842053
1.982271233	2.76267856372744
1.982271233	2.76342799356294
1.982271233	2.76417613239033
1.982271233	2.76492298464989
1.982271233	2.76566855475901
1.982271233	2.7664128471124
1.982271233	2.76715586608218
1.982271233	2.76789761601809
1.982271233	2.76863810124761
1.982271233	2.76937732607614
1.982271233	2.7701152947871
1.982271233	2.77085201164214
1.982271233	2.77158748088126
1.982271233	2.77232170672292
1.982271233	2.77305469336426
1.982271233	2.77378644498119
1.982271233	2.77451696572855
1.982271233	2.77524625974024
1.982271233	2.77597433112937
1.982271233	2.77670118398841
1.982271233	2.77742682238931
1.982271233	2.77815125038364
1.982271233	2.77887447200274
1.982271233	2.77959649125782
1.982271233	2.78031731214015
1.982271233	2.78103693862113
1.982271233	2.78175537465247
1.982271233	2.78247262416629
1.982271233	2.78318869107526
1.982271233	2.78390357927274
1.982271233	2.78461729263288
1.982271233	2.78532983501077
1.982271233	2.78604121024255
1.982271233	2.78675142214556
1.982271233	2.78746047451842
1.982271233	2.78816837114117
1.982271233	2.78887511577542
1.982271233	2.78958071216443
1.982271233	2.79028516403324
1.982271233	2.79098847508882
1.982271233	2.79169064902012
1.982271233	2.79239168949825
1.982271233	2.79309160017658
1.982271233	2.79379038469082
1.982271233	2.79448804665917
1.982271233	2.79518458968242
1.982271233	2.79588001734408
1.982271233	2.79657433321043
1.982271233	2.79726754083072
1.982271233	2.7979596437372
1.982271233	2.79865064544527
1.982271233	2.79934054945358
1.982271233	2.80002935924413
1.982271233	2.80071707828239
1.982271233	2.80140371001736
1.982271233	2.80208925788173
1.982271233	2.80277372529198
1.982271233	2.80345711564841
1.982271233	2.80413943233535
1.982271233	2.80482067872116
1.982271233	2.8055008581584
1.982271233	2.80617997398389
1.982271233	2.80685802951882
1.982271233	2.80753502806885
1.982271233	2.80821097292422
1.982271233	2.80888586735981
1.982271233	2.80955971463527
1.982271233	2.81023251799508
1.982271233	2.8109042806687
1.982271233	2.81157500587059
1.982271233	2.81224469680037
1.982271233	2.81291335664286
1.982271233	2.81358098856819
1.982271233	2.81424759573192
1.982271233	2.81491318127507
1.982271233	2.81557774832427
1.982271233	2.81624129999178
1.982271233	2.81690383937566
1.982271233	2.81756536955978
1.982271233	2.81822589361396
1.982271233	2.81888541459401
1.982271233	2.81954393554187
1.982271233	2.82020145948564
1.982271233	2.8208579894397
1.982271233	2.82151352840477
1.982271233	2.82216807936802
1.982271233	2.8228216453031
1.982271233	2.8234742291703
1.982271233	2.82412583391655
1.982271233	2.82477646247555
1.982271233	2.82542611776782
1.982271233	2.82607480270083
1.982271233	2.82672252016899
1.982271233	2.82736927305383
1.982271233	2.82801506422398
1.982271233	2.82865989653532
1.982271233	2.82930377283102
1.982271233	2.82994669594164
1.982271233	2.83058866868514
1.982271233	2.83122969386706
1.982271233	2.8318697742805
1.982271233	2.83250891270624
1.982271233	2.83314711191279
1.982271233	2.83378437465648
1.982271233	2.83442070368153
1.982271233	2.83505610172012
1.982271233	2.83569057149243
1.982271233	2.83632411570675
1.982271233	2.83695673705955
1.982271233	2.83758843823551
1.982271233	2.83821922190763
1.982271233	2.83884909073726
1.982271233	2.8394780473742
1.982271233	2.84010609445676
1.982271233	2.84073323461181
1.982271233	2.84135947045485
1.982271233	2.84198480459011
1.982271233	2.84260923961056
1.982271233	2.84323277809801
1.982271233	2.84385542262316
1.982271233	2.84447717574568
1.982271233	2.84509804001426
1.982271233	2.84571801796666
1.982271233	2.84633711212981
1.982271233	2.84695532501982
1.982271233	2.84757265914211
1.982271233	2.8481891169914
1.982271233	2.8488047010518
1.982271233	2.8494194137969
1.982271233	2.85003325768977
1.982271233	2.85064623518307
1.982271233	2.85125834871908
1.982271233	2.85186960072977
1.982271233	2.85247999363686
1.982271233	2.85308952985187
1.982271233	2.85369821177617
1.982271233	2.85430604180108
1.982271233	2.85491302230786
1.982271233	2.8555191556678
1.982271233	2.8561244442423
1.982271233	2.85672889038288
1.973127854	2.85733249643127
1.963787827	2.85793526471943
1.963787827	2.85853719756964
1.963787827	2.85913829729453
1.963787827	2.85973856619715
1.963787827	2.86033800657099
1.963787827	2.86093662070009
1.963787827	2.86153441085904
1.963787827	2.86213137931304
1.963787827	2.86272752831797
1.963787827	2.86332286012046
1.963787827	2.86391737695786
1.963787827	2.86451108105839
1.954242509	2.86510397464113
1.954242509	2.86569605991607
1.954242509	2.86628733908419
1.954242509	2.8668778143375
1.954242509	2.86746748785905
1.954242509	2.86805636182304
1.954242509	2.86864443839483
1.954242509	2.86923171973098
1.954242509	2.86981820797933
1.954242509	2.87040390527903
1.949390007	2.87098881376058
1.949390007	2.87157293554588
1.949390007	2.87215627274829
1.949390007	2.87273882747267
1.944482672	2.8733206018154
1.944482672	2.87390159786446
1.944482672	2.87448181769947
1.944482672	2.8750612633917
1.944482672	2.87563993700417
1.944482672	2.87621784059164
1.944482672	2.8767949762007
1.944482672	2.87737134586977
1.944482672	2.87794695162919
1.944482672	2.87852179550121
1.944482672	2.87909587950007
1.944482672	2.87966920563205
1.944482672	2.88024177589548
1.944482672	2.88081359228079
1.944482672	2.88138465677057
1.944482672	2.8819549713396
1.944482672	2.88252453795488
1.944482672	2.88309335857569
1.944482672	2.88366143515362
1.944482672	2.8842287696326
1.944482672	2.88479536394898
1.944482672	2.88536122003151
1.944482672	2.88592633980143
1.944482672	2.88649072517248
1.944482672	2.88705437805096
1.944482672	2.88761730033574
1.944482672	2.88817949391832
1.944482672	2.88874096068289
1.944482672	2.88930170250631
1.944482672	2.88986172125819
1.944482672	2.89042101880091
1.944482672	2.89097959698969
1.944482672	2.89153745767256
1.944482672	2.89209460269048
1.944482672	2.8926510338773
1.944482672	2.89320675305985
1.944482672	2.89376176205794
1.944482672	2.89431606268444
1.944482672	2.89486965674525
1.944482672	2.89542254603941
1.944482672	2.89597473235906
1.944482672	2.89652621748956
1.944482672	2.89707700320942
1.944482672	2.89762709129044
1.944482672	2.89817648349768
1.944482672	2.89872518158949
1.944482672	2.8992731873176
1.944482672	2.8998205024271
1.944482672	2.90036712865647
1.944482672	2.90091306773767
1.944482672	2.90145832139611
1.944482672	2.90200289135073
1.944482672	2.90254677931399
1.944482672	2.90308998699194
1.944482672	2.90363251608424
1.944482672	2.90417436828416
1.944482672	2.90471554527868
1.944482672	2.90525604874845
1.944482672	2.90579588036787
1.944482672	2.90633504180509
1.944482672	2.90687353472207
1.944482672	2.90741136077459
1.944482672	2.90794852161227
1.944482672	2.90848501887865
1.944482672	2.90902085421116
1.944482672	2.90955602924118
1.944482672	2.91009054559407
1.944482672	2.9106244048892
1.944482672	2.91115760873998
1.944482672	2.91169015875386
1.944482672	2.91222205653242
1.944482672	2.91275330367132
1.944482672	2.91328390176042
1.944482672	2.91381385238372
1.944482672	2.91434315711944
1.944482672	2.91487181754005
1.944482672	2.91539983521227
1.944482672	2.91592721169712
1.944482672	2.91645394854993
1.944482672	2.91698004732038
1.944482672	2.91750550955255
1.944482672	2.91803033678488
1.944482672	2.91855453055027
1.944482672	2.91907809237607
1.944482672	2.91960102378411
1.944482672	2.92012332629072
1.944482672	2.92064500140679
1.944482672	2.92116605063774
1.944482672	2.9216864754836
1.944482672	2.92220627743902
1.944482672	2.92272545799326
1.944482672	2.92324401863028
1.944482672	2.9237619608287
1.944482672	2.92427928606188
1.944482672	2.92479599579791
1.944482672	2.92531209149965
1.944482672	2.92582757462474
1.944482672	2.92634244662566
1.944482672	2.92685670894969
1.944482672	2.92737036303902
1.944482672	2.92788341033071
1.944482672	2.92839585225671
1.944482672	2.92890769024395
1.944482672	2.92941892571429
1.944482672	2.92992956008459
1.944482672	2.9304395947667
1.944482672	2.93094903116752
1.944482672	2.931457870689
1.944482672	2.93196611472817
1.944482672	2.93247376467715
1.944482672	2.9329808219232
1.944482672	2.93348728784871
1.944482672	2.93399316383124
1.944482672	2.93449845124357
1.944482672	2.93500315145365
1.944482672	2.93550726582471
1.944482672	2.93601079571521
1.944482672	2.93651374247889
1.944482672	2.93701610746481
1.944482672	2.93751789201735
1.944482672	2.93801909747621
1.944482672	2.93851972517649
1.944482672	2.93901977644867
1.944482672	2.93951925261862
1.944482672	2.94001815500766
1.944482672	2.94051648493257
1.944482672	2.94101424370557
1.944482672	2.9415114326344
1.944482672	2.94200805302231
1.944482672	2.94250410616808
1.944482672	2.94299959336604
1.944482672	2.9434945159061
1.944482672	2.94398887507377
1.944482672	2.94448267215017
1.944482672	2.94497590841205
1.944482672	2.94546858513182
1.944482672	2.94596070357757
1.944482672	2.94645226501307
1.944482672	2.94694327069783
1.944482672	2.94743372188705
1.944482672	2.94792361983173
1.944482672	2.9484129657786
1.944482672	2.94890176097021
1.944482672	2.94939000664491
1.944482672	2.94987770403687
1.944482672	2.95036485437612
1.944482672	2.95085145888855
1.944482672	2.95133751879592
1.944482672	2.95182303531591
1.944482672	2.95230800966213
1.944482672	2.95279244304409
1.944482672	2.9532763366673
1.944482672	2.95375969173323
1.944482672	2.95424250943932
1.944482672	2.95472479097906
1.944482672	2.95520653754194
1.944482672	2.95568775031351
1.944482672	2.95616843047536
1.944482672	2.9566485792052
1.944482672	2.95712819767681
1.944482672	2.9576072870601
1.944482672	2.95808584852109
1.944482672	2.95856388322197
1.944482672	2.95904139232109
1.944482672	2.959518376973
1.944482672	2.95999483832842
1.944482672	2.9604707775343
1.944482672	2.96094619573383
1.944482672	2.96142109406645
1.944482672	2.96189547366785
1.944482672	2.96236933567002
1.944482672	2.96284268120124
1.944482672	2.96331551138611
1.944482672	2.96378782734556
1.944482672	2.96425963019685
1.944482672	2.96473092105363
1.944482672	2.96520170102591
1.944482672	2.96567197122011
1.944482672	2.96614173273903
1.944482672	2.96661098668193
1.944482672	2.9670797341445
1.944482672	2.96754797621886
1.944482672	2.96801571399364
1.944482672	2.96848294855394
1.944482672	2.96894968098134
1.944482672	2.96941591235398
1.944482672	2.9698816437465
1.944482672	2.97034687623009
1.944482672	2.97081161087252
1.944482672	2.97127584873811
1.944482672	2.97173959088778
1.944482672	2.97220283837906
1.944482672	2.97266559226611
1.944482672	2.9731278535997
1.944482672	2.97358962342726
1.944482672	2.97405090279288
1.944482672	2.97451169273733
1.944482672	2.97497199429807
1.944482672	2.97543180850926
1.944482672	2.97589113640179
1.944482672	2.97634997900327
1.944482672	2.97680833733807
1.944482672	2.97726621242729
1.944482672	2.97772360528885
1.944482672	2.97818051693741
1.944482672	2.97863694838447
1.944482672	2.97909290063833
1.944482672	2.9795483747041
1.944482672	2.98000337158375
1.944482672	2.9804578922761
1.944482672	2.98091193777684
1.944482672	2.98136550907854
1.944482672	2.98181860717066
1.944482672	2.98227123303957
1.944482672	2.98272338766855
1.944482672	2.98317507203781
1.944482672	2.98362628712453
1.944482672	2.98407703390283
1.944482672	2.98452731334379
1.934498451	2.98497712641549
1.934498451	2.985426474083
1.934498451	2.98587535730839
1.934498451	2.98632377705077
1.924279286	2.98677173426624
1.924279286	2.987219229908
1.924279286	2.98766626492627
1.924279286	2.98811284026835
1.924279286	2.98855895687862
1.924279286	2.98900461569854
1.924279286	2.98944981766669
1.924279286	2.98989456371877
1.924279286	2.9903388547876
1.924279286	2.99078269180314
1.924279286	2.99122607569249
1.924279286	2.99166900737995
1.924279286	2.99211148778695
1.924279286	2.99255351783214
1.913813852	2.99299509843134
1.913813852	2.99343623049761
1.913813852	2.99387691494121
1.913813852	2.99431715266964
1.903089987	2.99475694458763
1.903089987	2.99519629159718
1.903089987	2.99563519459755
1.903089987	2.99607365448528
1.903089987	2.99651167215418
1.903089987	2.99694924849538
1.903089987	2.99738638439731
1.903089987	2.99782308074573
1.903089987	2.9982593384237
1.903089987	2.99869515831166
1.903089987	2.99913054128737
1.903089987	2.99956548822598
1.903089987	3
1.903089987	3.00043407747932
1.903089987	3.00086772153123
1.903089987	3.00130093302042
1.903089987	3.001733712809
1.903089987	3.00216606175651
1.903089987	3.00259798071991
1.903089987	3.00302947055362
1.903089987	3.00346053210951
1.903089987	3.00389116623691
1.903089987	3.00432137378264
1.903089987	3.004751155591
1.903089987	3.00518051250378
1.903089987	3.00560944536028
1.903089987	3.00603795499732
1.903089987	3.00646604224923
1.903089987	3.0068937079479
1.903089987	3.00732095292274
1.903089987	3.00774777800074
1.903089987	3.00817418400643
1.903089987	3.00860017176192
1.903089987	3.00902574208691
1.903089987	3.00945089579869
1.903089987	3.00987563371216
1.903089987	3.01029995663981
1.903089987	3.01072386539177
1.903089987	3.0111473607758
1.903089987	3.01157044359728
1.903089987	3.01199311465926
1.903089987	3.01241537476243
1.903089987	3.01283722470517
1.903089987	3.01325866528352
1.903089987	3.01367969729119
1.903089987	3.01410032151962
1.903089987	3.01452053875792
1.903089987	3.01494034979294
1.903089987	3.01535975540921
1.903089987	3.01577875638904
1.903089987	3.01619735351244
1.903089987	3.01661554755718
1.903089987	3.01703333929878
1.903089987	3.01745072951054
1.903089987	3.01786771896351
1.903089987	3.01828430842653
1.903089987	3.01870049866624
1.903089987	3.01911629044707
1.903089987	3.01953168453126
1.903089987	3.01994668167884
1.903089987	3.02036128264771
1.903089987	3.02077548819356
1.903089987	3.02118929906994
1.903089987	3.02160271602824
1.903089987	3.02201573981772
1.903089987	3.02242837118549
1.903089987	3.02284061087653
1.903089987	3.02325245963371
1.903089987	3.02366391819779
1.903089987	3.02407498730743
1.903089987	3.02448566769917
1.903089987	3.02489596010748
1.903089987	3.02530586526477
1.903089987	3.02571538390134
1.903089987	3.02612451674545
1.903089987	3.0265332645233
1.903089987	3.02694162795903
1.903089987	3.02734960777476
1.903089987	3.02775720469055
1.903089987	3.02816441942447
1.903089987	3.02857125269254
1.903089987	3.02897770520878
1.903089987	3.02938377768521
1.903089987	3.02978947083186
1.903089987	3.03019478535675
1.903089987	3.03059972196595
1.903089987	3.03100428136354
1.903089987	3.03140846425162
1.903089987	3.03181227133037
1.903089987	3.03221570329798
1.903089987	3.03261876085072
1.903089987	3.03302144468291
1.903089987	3.03342375548695
1.903089987	3.03382569395331
1.903089987	3.03422726077055
1.903089987	3.03462845662532
1.903089987	3.03502928220237
1.903089987	3.03542973818455
1.903089987	3.03582982525283
1.903089987	3.03622954408629
1.903089987	3.03662889536216
1.903089987	3.03702787975578
1.903089987	3.03742649794062
1.903089987	3.03782475058834
1.903089987	3.03822263836872
1.903089987	3.0386201619497
1.903089987	3.03901732199741
1.903089987	3.03941411917614
1.903089987	3.03981055414835
1.903089987	3.04020662757471
1.903089987	3.04060234011407
1.903089987	3.04099769242349
1.903089987	3.04139268515822
1.903089987	3.04178731897175
1.903089987	3.04218159451577
1.903089987	3.04257551244019
1.903089987	3.04296907339318
1.903089987	3.04336227802113
1.903089987	3.04375512696868
1.903089987	3.04414762087872
1.903089987	3.04453976039241
1.903089987	3.04493154614916
1.903089987	3.04532297878666
1.903089987	3.04571405894087
1.903089987	3.04610478724604
1.903089987	3.04649516433471
1.903089987	3.04688519083771
1.903089987	3.04727486738418
1.903089987	3.04766419460156
1.903089987	3.04805317311561
1.903089987	3.0484418035504
1.903089987	3.04883008652835
1.903089987	3.04921802267018
1.903089987	3.04960561259497
1.903089987	3.04999285692014
1.903089987	3.05037975626146
1.903089987	3.05076631123304
1.903089987	3.05115252244738
1.903089987	3.05153839051533
1.903089987	3.05192391604611
1.903089987	3.05230909964732
1.903089987	3.05269394192497
1.903089987	3.05307844348342
1.903089987	3.05346260492546
1.903089987	3.05384642685225
1.903089987	3.0542299098634
1.903089987	3.05461305455689
1.903089987	3.05499586152914
1.903089987	3.055378331375
1.903089987	3.05576046468773
1.903089987	3.05614226205905
1.903089987	3.0565237240791
1.903089987	3.05690485133647
1.903089987	3.05728564441821
1.903089987	3.05766610390983
1.903089987	3.05804623039528
1.903089987	3.05842602445701
1.903089987	3.05880548667591
1.903089987	3.05918461763137
1.903089987	3.05956341790127
1.903089987	3.05994188806195
1.903089987	3.06032002868829
1.903089987	3.06069784035361
1.903089987	3.06107532362979
1.903089987	3.06145247908719
1.903089987	3.0618293072947
1.903089987	3.06220580881971
1.903089987	3.06258198422816
1.903089987	3.06295783408451
1.903089987	3.06333335895175
1.903089987	3.06370855939142
1.903089987	3.0640834359636
1.903089987	3.06445798922692
1.903089987	3.06483221973857
1.903089987	3.06520612805431
1.903089987	3.06557971472845
1.903089987	3.06595298031387
1.903089987	3.06632592536204
1.903089987	3.066698550423
1.903089987	3.06707085604537
1.903089987	3.06744284277638
1.903089987	3.06781451116184
1.903089987	3.06818586174616
1.903089987	3.06855689507236
1.903089987	3.06892761168207
1.903089987	3.06929801211553
1.903089987	3.0696680969116
1.903089987	3.07003786660776
1.903089987	3.07040732174012
1.903089987	3.07077646284343
1.903089987	3.07114529045108
1.903089987	3.07151380509509
1.903089987	3.07188200730613
1.903089987	3.07224989761351
1.903089987	3.07261747654524
1.903089987	3.07298474462793
1.903089987	3.0733517023869
1.903089987	3.07371835034612
1.903089987	3.07408468902824
1.903089987	3.07445071895459
1.903089987	3.07481644064517
1.903089987	3.07518185461869
1.903089987	3.07554696139253
1.903089987	3.07591176148278
1.903089987	3.07627625540422
1.903089987	3.07664044367034
1.903089987	3.07700432679335
1.903089987	3.07736790528416
1.903089987	3.07773117965239
1.903089987	3.07809415040641
1.903089987	3.07845681805329
1.903089987	3.07881918309885
1.903089987	3.07918124604762
1.903089987	3.07954300740291
1.903089987	3.07990446766672
1.903089987	3.08026562733984
1.903089987	3.08062648692181
1.903089987	3.08098704691089
1.903089987	3.08134730780413
1.903089987	3.08170727009735
1.903089987	3.08206693428511
1.903089987	3.08242630086077
1.903089987	3.08278537031645
1.903089987	3.08314414314305
1.903089987	3.08350261983027
1.903089987	3.08386080086657
1.903089987	3.08421868673924
1.903089987	3.08457627793433
1.903089987	3.08493357493672
1.903089987	3.08529057823006
1.903089987	3.08564728829686
1.903089987	3.08600370561838
1.903089987	3.08635983067475
1.903089987	3.08671566394488
1.903089987	3.08707120590654
1.903089987	3.08742645703629
1.903089987	3.08778141780954
1.903089987	3.08813608870055
1.903089987	3.0884904701824
1.903089987	3.088844562727
1.903089987	3.08919836680515
1.903089987	3.08955188288645
1.903089987	3.0899051114394
1.903089987	3.09025805293132
1.903089987	3.09061070782841
1.903089987	3.09096307659573
1.903089987	3.09131515969722
1.903089987	3.09166695759568
1.903089987	3.0920184707528
1.903089987	3.09236969962912
1.903089987	3.0927206446841
1.903089987	3.09307130637606
1.903089987	3.09342168516224
1.903089987	3.09377178149873
1.903089987	3.09412159584056
1.903089987	3.09447112864164
1.903089987	3.0948203803548
1.903089987	3.09516935143176
1.903089987	3.09551804232315
1.892094603	3.09586645347854
1.892094603	3.09621458534641
1.892094603	3.09656243837414
1.892094603	3.09691001300806
1.892094603	3.09725730969342
1.892094603	3.09760432887441
1.892094603	3.09795107099415
1.892094603	3.0982975364947
1.892094603	3.09864372581706
1.892094603	3.09898963940118
1.892094603	3.09933527768596
1.892094603	3.09968064110925
1.880813592	3.10002573010786
1.880813592	3.10037054511756
1.880813592	3.10071508657308
1.880813592	3.10105935490812
1.880813592	3.10140335055533
1.880813592	3.10174707394637
1.880813592	3.10209052551184
1.880813592	3.10243370568134
1.880813592	3.10277661488344
1.880813592	3.10311925354571
1.86923172	3.1034616220947
1.86923172	3.10380372095596
1.86923172	3.10414555055401
1.857332496	3.1044871113124
1.857332496	3.10482840365366
1.857332496	3.10516942799933
1.857332496	3.10551018476997
1.857332496	3.10585067438514
1.857332496	3.10619089726342
1.857332496	3.10653085382238
1.857332496	3.10687054447865
1.857332496	3.10720996964787
1.857332496	3.10754912974469
1.857332496	3.1078880251828
1.857332496	3.10822665637493
1.857332496	3.10856502373283
1.857332496	3.10890312766731
1.857332496	3.1092409685882
1.857332496	3.10957854690439
1.857332496	3.10991586302379
1.857332496	3.1102529173534
1.857332496	3.11058971029925
1.857332496	3.11092624226642
1.857332496	3.11126251365907
1.857332496	3.11159852488039
1.857332496	3.11193427633268
1.857332496	3.11226976841727
1.857332496	3.11260500153457
1.857332496	3.11293997608408
1.857332496	3.11327469246435
1.857332496	3.11360915107303
1.857332496	3.11394335230684
1.857332496	3.11427729656159
1.857332496	3.11461098423217
1.857332496	3.11494441571258
1.857332496	3.1152775913959
1.857332496	3.1156105116743
1.857332496	3.11594317693906
1.857332496	3.11627558758054
1.857332496	3.11660774398825
1.857332496	3.11693964655076
1.857332496	3.11727129565576
1.857332496	3.11760269169008
1.857332496	3.11793383503964
1.857332496	3.11826472608948
1.857332496	3.11859536522376
1.857332496	3.11892575282578
1.857332496	3.11925588927794
1.857332496	3.11958577496178
1.857332496	3.11991541025799
1.857332496	3.12024479554637
1.857332496	3.12057393120585
1.857332496	3.12090281761453
1.857332496	3.12123145514962
1.857332496	3.1215598441875
1.857332496	3.12188798510368
1.857332496	3.12221587827283
1.857332496	3.12254352406875
1.857332496	3.12287092286444
1.857332496	3.123198075032
1.857332496	3.12352498094273
1.857332496	3.12385164096709
1.857332496	3.12417805547468
1.857332496	3.12450422483428
1.857332496	3.12483014941386
1.857332496	3.12515582958053
1.857332496	3.12548126570059
1.857332496	3.12580645813953
1.857332496	3.12613140726198
1.857332496	3.1264561134318
1.857332496	3.12678057701201
1.857332496	3.12710479836481
1.857332496	3.1274287778516
1.857332496	3.12775251583297
1.857332496	3.12807601266872
1.857332496	3.12839926871781
1.857332496	3.12872228433843
1.857332496	3.12904505988796
1.857332496	3.12936759572299
1.857332496	3.1296898921993
1.857332496	3.1300119496719
1.857332496	3.13033376849501
1.857332496	3.13065534902203
1.857332496	3.13097669160562
1.857332496	3.13129779659762
1.857332496	3.13161866434913
1.857332496	3.13193929521042
1.857332496	3.13225968953104
1.857332496	3.13257984765974
1.857332496	3.13289976994448
1.857332496	3.13321945673249
1.857332496	3.13353890837022
1.857332496	3.13385812520333
1.857332496	3.13417710757677
1.857332496	3.13449585583467
1.857332496	3.13481437032046
1.857332496	3.13513265137677
1.857332496	3.13545069934551
1.857332496	3.13576851456782
1.857332496	3.1360860973841
1.857332496	3.13640344813399
1.857332496	3.13672056715641
1.857332496	3.13703745478951
1.857332496	3.13735411137073
1.857332496	3.13767053723676
1.857332496	3.13798673272353
1.857332496	3.13830269816628
1.857332496	3.13861843389949
1.857332496	3.13893394025692
1.857332496	3.13924921757161
1.857332496	3.13956426617585
1.857332496	3.13987908640124
1.857332496	3.14019367857863
1.857332496	3.14050804303818
1.857332496	3.14082218010931
1.857332496	3.14113609012074
1.857332496	3.14144977340047
1.857332496	3.14176323027579
1.857332496	3.14207646107328
1.857332496	3.14238946611884
1.857332496	3.14270224573762
1.857332496	3.14301480025409
1.857332496	3.14332712999205
1.857332496	3.14363923527454
1.857332496	3.14395111642396
1.857332496	3.14426277376199
1.857332496	3.14457420760962
1.857332496	3.14488541828714
1.857332496	3.14519640611418
1.857332496	3.14550717140966
1.857332496	3.14581771449183
1.857332496	3.14612803567824
1.857332496	3.14643813528577
1.857332496	3.14674801363064
1.857332496	3.14705767102836
1.857332496	3.14736710779379
1.857332496	3.1476763242411
1.857332496	3.14798532068381
1.857332496	3.14829409743475
1.857332496	3.14860265480609
1.857332496	3.14891099310936
1.857332496	3.14921911265538
1.857332496	3.14952701375435
1.857332496	3.14983469671578
1.857332496	3.15014216184856
1.857332496	3.15044940946088
1.857332496	3.15075643986031
1.857332496	3.15106325335375
1.857332496	3.15136985024746
1.857332496	3.15167623084705
1.857332496	3.15198239545747
1.857332496	3.15228834438306
1.857332496	3.15259407792747
1.857332496	3.15289959639375
1.857332496	3.15320490008428
1.857332496	3.15350998930084
1.857332496	3.15381486434453
1.857332496	3.15411952551585
1.857332496	3.15442397311465
1.857332496	3.15472820744016
1.857332496	3.15503222879097
1.857332496	3.15533603746506
1.857332496	3.15563963375978
1.857332496	3.15594301797184
1.857332496	3.15624619039734
1.857332496	3.15654915133178
1.857332496	3.15685190107001
1.857332496	3.15715443990628
1.857332496	3.15745676813423
1.857332496	3.15775888604686
1.857332496	3.15806079393661
1.857332496	3.15836249209525
1.857332496	3.15866398081399
1.857332496	3.15896526038341
1.857332496	3.15926633109349
1.857332496	3.15956719323362
1.857332496	3.15986784709257
1.857332496	3.16016829295851
1.857332496	3.16046853111904
1.857332496	3.16076856186113
1.857332496	3.16106838547117
1.857332496	3.16136800223497
1.857332496	3.16166741243774
1.857332496	3.16196661636407
1.857332496	3.16226561429802
1.857332496	3.16256440652302
1.857332496	3.16286299332193
1.857332496	3.16316137497702
1.857332496	3.16345955176999
1.857332496	3.16375752398196
1.857332496	3.16405529189345
1.857332496	3.16435285578444
1.857332496	3.1646502159343
1.857332496	3.16494737262184
1.857332496	3.16524432612531
1.857332496	3.16554107672237
1.857332496	3.16583762469013
1.857332496	3.16613397030511
1.857332496	3.16643011384328
1.857332496	3.16672605558005
1.857332496	3.16702179579026
1.857332496	3.16731733474818
1.857332496	3.16761267272753
1.857332496	3.16790781000148
1.857332496	3.16820274684263
1.857332496	3.16849748352303
1.857332496	3.16879202031418
1.857332496	3.16908635748702
1.857332496	3.16938049531195
1.857332496	3.16967443405881
1.857332496	3.16996817399689
1.857332496	3.17026171539496
1.857332496	3.17055505852121
1.857332496	3.17084820364331
1.857332496	3.17114115102838
1.857332496	3.17143390094301
1.857332496	3.17172645365323
1.857332496	3.17201880942456
1.857332496	3.17231096852195
1.857332496	3.17260293120986
1.857332496	3.17289469775218
1.857332496	3.17318626841227
1.857332496	3.17347764345299
1.857332496	3.17376882313665
1.857332496	3.17405980772503
1.857332496	3.17435059747938
1.857332496	3.17464119266045
1.857332496	3.17493159352844
1.857332496	3.17522180034305
1.857332496	3.17551181336345
1.857332496	3.17580163284828
1.857332496	3.17609125905568
1.857332496	3.17638069224327
1.857332496	3.17666993266815
1.857332496	3.17695898058691
1.857332496	3.17724783625562
1.857332496	3.17753649992986
1.857332496	3.17782497186468
1.857332496	3.17811325231463
1.857332496	3.17840134153376
1.857332496	3.17868923977559
1.857332496	3.17897694729317
1.857332496	3.17926446433903
1.857332496	3.17955179116519
1.857332496	3.17983892802319
1.857332496	3.18012587516405
1.857332496	3.18041263283832
1.857332496	3.18069920129603
1.857332496	3.18098558078673
1.857332496	3.18127177155946
1.857332496	3.18155777386279
1.857332496	3.18184358794477
1.857332496	3.182129214053
1.857332496	3.18241465243455
1.857332496	3.18269990333604
1.857332496	3.18298496700358
1.857332496	3.1832698436828
1.857332496	3.18355453361886
1.857332496	3.18383903705642
1.857332496	3.18412335423967
1.857332496	3.18440748541232
1.857332496	3.1846914308176
1.857332496	3.18497519069826
1.857332496	3.18525876529658
1.857332496	3.18554215485437
1.857332496	3.18582535961296
1.857332496	3.18610837981321
1.857332496	3.18639121569549
1.857332496	3.18667386749975
1.857332496	3.18695633546541
1.857332496	3.18723861983148
1.857332496	3.18752072083646
1.857332496	3.18780263871842
1.857332496	3.18808437371494
1.857332496	3.18836592606315
1.857332496	3.18864729599972
1.857332496	3.18892848376085
1.857332496	3.18920948958231
1.857332496	3.18949031369937
1.857332496	3.18977095634687
1.857332496	3.19005141775921
1.857332496	3.19033169817029
1.857332496	3.19061179781361
1.857332496	3.19089171692217
1.857332496	3.19117145572856
1.857332496	3.1914510144649
1.857332496	3.19173039336286
1.857332496	3.19200959265367
1.857332496	3.19228861256812
1.857332496	3.19256745333655
1.857332496	3.19284611518884
1.857332496	3.19312459835446
1.857332496	3.19340290306242
1.857332496	3.19368102954128
1.857332496	3.19395897801919
1.857332496	3.19423674872383
1.857332496	3.19451434188247
1.857332496	3.19479175772192
1.857332496	3.19506899646859
1.857332496	3.19534605834842
1.857332496	3.19562294358694
1.857332496	3.19589965240923
1.857332496	3.19617618503997
1.857332496	3.19645254170339
1.857332496	3.19672872262329
1.857332496	3.19700472802305
1.857332496	3.19728055812562
1.857332496	3.19755621315354
1.857332496	3.1978316933289
1.857332496	3.1981069988734
1.857332496	3.19838213000829
1.857332496	3.19865708695442
1.857332496	3.19893186993221
1.857332496	3.19920647916166
1.857332496	3.19948091486236
1.857332496	3.19975517725347
1.857332496	3.20002926655377
1.857332496	3.20030318298158
1.857332496	3.20057692675485
1.857332496	3.20085049809108
1.857332496	3.20112389720738
1.857332496	3.20139712432045
1.857332496	3.20167017964658
1.857332496	3.20194306340165
1.857332496	3.20221577580113
1.857332496	3.20248831706009
1.857332496	3.2027606873932
1.857332496	3.20303288701471
1.857332496	3.20330491613848
1.857332496	3.20357677497797
1.857332496	3.20384846374623
1.857332496	3.20411998265592
1.857332496	3.2043913319193
1.857332496	3.20466251174822
1.857332496	3.20493352235414
1.857332496	3.20520436394814
1.857332496	3.20547503674089
1.857332496	3.20574554094266
1.857332496	3.20601587676334
1.857332496	3.20628604441243
1.857332496	3.20655604409903
1.857332496	3.20682587603185
1.857332496	3.20709554041922
1.857332496	3.20736503746907
1.857332496	3.20763436738896
1.857332496	3.20790353038605
1.857332496	3.20817252666712
1.857332496	3.20844135643857
1.857332496	3.2087100199064
1.857332496	3.20897851727625
1.857332496	3.20924684875337
1.857332496	3.20951501454263
1.857332496	3.20978301484852
1.857332496	3.21005084987514
1.857332496	3.21031851982623
1.84509804	3.21058602490516
1.84509804	3.21085336531489
1.84509804	3.21112054125805
1.84509804	3.21138755293686
1.84509804	3.21165440055318
1.84509804	3.21192108430851
1.84509804	3.21218760440396
1.84509804	3.21245396104028
1.84509804	3.21272015441784
1.84509804	3.21298618473667
1.84509804	3.2132520521964
1.84509804	3.2135177569963
1.84509804	3.2137832993353
1.832508913	3.21404867941194
1.832508913	3.2143138974244
1.832508913	3.2145789535705
1.832508913	3.2148438480477
1.832508913	3.21510858105309
1.832508913	3.21537315278342
1.832508913	3.21563756343506
1.832508913	3.21590181320403
1.832508913	3.21616590228599
1.832508913	3.21642983087625
1.832508913	3.21669359916975
1.832508913	3.2169572073611
1.832508913	3.21722065564452
1.832508913	3.21748394421391
1.832508913	3.21774707326279
1.832508913	3.21801004298436
1.832508913	3.21827285357145
1.832508913	3.21853550521653
1.832508913	3.21879799811174
1.832508913	3.21906033244886
1.832508913	3.21932250841934
1.832508913	3.21958452621425
1.832508913	3.21984638602436
1.832508913	3.22010808804005
1.832508913	3.22036963245139
1.832508913	3.22063101944809
1.832508913	3.22089224921952
1.832508913	3.22115332195471
1.832508913	3.22141423784234
1.832508913	3.22167499707077
1.832508913	3.22193559982801
1.832508913	3.22219604630172
1.832508913	3.22245633667925
1.832508913	3.22271647114758
1.832508913	3.22297644989339
1.832508913	3.223236273103
1.832508913	3.22349594096239
1.832508913	3.22375545365724
1.832508913	3.22401481137286
1.832508913	3.22427401429426
1.832508913	3.22453306260609
1.832508913	3.22479195649268
1.832508913	3.22505069613805
1.832508913	3.22530928172586
1.832508913	3.22556771343947
1.832508913	3.22582599146189
1.832508913	3.22608411597582
1.832508913	3.22634208716363
1.832508913	3.22659990520736
1.832508913	3.22685757028872
1.832508913	3.22711508258913
1.832508913	3.22737244228964
1.819543936	3.22762964957101
1.819543936	3.22788670461367
1.819543936	3.22814360759774
1.819543936	3.228400358703
1.819543936	3.22865695810894
1.819543936	3.22891340599469
1.819543936	3.2291697025391
1.819543936	3.22942584792069
1.819543936	3.22968184231768
1.819543936	3.22993768590793
1.819543936	3.23019337886905
1.819543936	3.23044892137827
1.819543936	3.23070431361257
1.819543936	3.23095955574857
1.819543936	3.2312146479626
1.819543936	3.23146959043068
1.819543936	3.23172438332852
1.819543936	3.2319790268315
1.806179974	3.23223352111473
1.806179974	3.23248786635299
1.806179974	3.23274206272074
1.806179974	3.23299611039215
1.806179974	3.2332500095411
1.806179974	3.23350376034113
1.806179974	3.23375736296551
1.806179974	3.23401081758718
1.806179974	3.23426412437879
1.806179974	3.23451728351269
1.806179974	3.23477029516092
1.806179974	3.23502315949522
1.806179974	3.23527587668705
1.806179974	3.23552844690755
1.806179974	3.23578087032756
1.806179974	3.23603314711764
1.806179974	3.23628527744803
1.806179974	3.23653726148869
1.806179974	3.23678909940929
1.806179974	3.23704079137919
1.806179974	3.23729233756746
1.806179974	3.23754373814287
1.806179974	3.23779499327392
1.806179974	3.2380461031288
1.806179974	3.23829706787539
1.806179974	3.23854788768133
1.806179974	3.23879856271392
1.806179974	3.23904909314019
1.806179974	3.23929947912689
1.806179974	3.23954972084047
1.806179974	3.2397998184471
1.806179974	3.24004977211265
1.806179974	3.24029958200271
1.806179974	3.2405492482826
1.806179974	3.24079877111733
1.806179974	3.24104815067164
1.806179974	3.24129738710999
1.806179974	3.24154648059655
1.806179974	3.2417954312952
1.806179974	3.24204423936955
1.806179974	3.24229290498293
1.806179974	3.24254142829838
1.806179974	3.24278980947868
1.806179974	3.24303804868629
1.806179974	3.24328614608345
1.806179974	3.24353410183206
1.806179974	3.24378191609379
1.806179974	3.24402958903002
1.806179974	3.24427712080184
1.806179974	3.24452451157008
1.806179974	3.24477176149529
1.806179974	3.24501887073775
1.806179974	3.24526583945746
1.806179974	3.24551266781415
1.806179974	3.24575935596728
1.806179974	3.24600590407603
1.806179974	3.24625231229932
1.806179974	3.2464985807958
1.806179974	3.24674470972384
1.806179974	3.24699069924155
1.806179974	3.24723654950676
1.806179974	3.24748226067705
1.806179974	3.24772783290972
1.806179974	3.24797326636181
1.806179974	3.24821856119007
1.806179974	3.24846371755103
1.806179974	3.24870873560092
1.806179974	3.24895361549571
1.806179974	3.24919835739111
1.806179974	3.24944296144258
1.806179974	3.2496874278053
1.806179974	3.24993175663419
1.806179974	3.25017594808393
1.806179974	3.25042000230889
1.806179974	3.25066391946324
1.806179974	3.25090769970086
1.806179974	3.25115134317535
1.806179974	3.2513948500401
1.806179974	3.25163822044821
1.806179974	3.25188145455253
1.806179974	3.25212455250564
1.806179974	3.2523675144599
1.806179974	3.25261034056737
1.806179974	3.25285303097989
1.806179974	3.25309558584903
1.806179974	3.25333800532611
1.806179974	3.25358028956218
1.806179974	3.25382243870807
1.806179974	3.25406445291434
1.806179974	3.25430633233129
1.806179974	3.25454807710897
1.806179974	3.25478968739721
1.806179974	3.25503116334555
1.806179974	3.25527250510331
1.806179974	3.25551371281953
1.806179974	3.25575478664304
1.806179974	3.2559957267224
1.806179974	3.25623653320592
1.806179974	3.25647720624168
1.806179974	3.25671774597749
1.806179974	3.25695815256093
1.806179974	3.25719842613934
1.806179974	3.25743856685981
1.806179974	3.25767857486918
1.806179974	3.25791845031406
1.806179974	3.25815819334079
1.806179974	3.25839780409551
1.806179974	3.25863728272408
1.806179974	3.25887662937213
1.806179974	3.25911584418507
1.806179974	3.25935492730803
1.806179974	3.25959387888595
1.806179974	3.25983269906348
1.806179974	3.26007138798507
1.806179974	3.26030994579492
1.806179974	3.26054837263698
1.806179974	3.26078666865498
1.806179974	3.2610248339924
1.806179974	3.26126286879249
1.806179974	3.26150077319828
1.806179974	3.26173854735254
1.806179974	3.26197619139781
1.806179974	3.26221370547642
1.806179974	3.26245108973043
1.806179974	3.2626883443017
1.806179974	3.26292546933183
1.806179974	3.26316246496222
1.806179974	3.263399331334
1.806179974	3.26363606858811
1.806179974	3.26387267686522
1.806179974	3.26410915630581
1.806179974	3.26434550705009
1.806179974	3.26458172923808
1.806179974	3.26481782300954
1.806179974	3.26505378850401
1.806179974	3.26528962586083
1.806179974	3.26552533521907
1.806179974	3.26576091671761
1.806179974	3.26599637049508
1.806179974	3.26623169668989
1.806179974	3.26646689544024
1.806179974	3.26670196688409
1.806179974	3.26693691115917
1.806179974	3.26717172840301
1.806179974	3.2674064187529
1.806179974	3.26764098234592
1.806179974	3.2678754193189
1.806179974	3.26810972980848
1.806179974	3.26834391395106
1.806179974	3.26857797188284
1.806179974	3.26881190373978
1.806179974	3.26904570965762
1.806179974	3.2692793897719
1.806179974	3.26951294421792
1.806179974	3.26974637313077
1.806179974	3.26997967664532
1.806179974	3.27021285489624
1.806179974	3.27044590801796
1.806179974	3.27067883614471
1.806179974	3.27091163941048
1.806179974	3.27114431794908
1.806179974	3.27137687189407
1.806179974	3.27160930137883
1.806179974	3.2718416065365
1.806179974	3.27207378750001
1.806179974	3.27230584440209
1.806179974	3.27253777737524
1.806179974	3.27276958655176
1.806179974	3.27300127206374
1.806179974	3.27323283404305
1.806179974	3.27346427262135
1.806179974	3.27369558793009
1.806179974	3.27392678010053
1.806179974	3.27415784926368
1.806179974	3.27438879555038
1.806179974	3.27461961909124
1.806179974	3.27485032001666
1.806179974	3.27508089845686
1.806179974	3.27531135454181
1.806179974	3.27554168840131
1.806179974	3.27577190016493
1.806179974	3.27600198996205
1.806179974	3.27623195792183
1.806179974	3.27646180417324
1.806179974	3.27669152884504
1.806179974	3.27692113206577
1.806179974	3.2771506139638
1.806179974	3.27737997466725
1.806179974	3.27760921430409
1.806179974	3.27783833300205
1.806179974	3.27806733088866
1.806179974	3.27829620809127
1.806179974	3.27852496473702
1.806179974	3.27875360095283
1.806179974	3.27898211686544
1.806179974	3.2792105126014
1.806179974	3.27943878828702
1.806179974	3.27966694404846
1.806179974	3.27989498001164
1.806179974	3.28012289630231
1.806179974	3.28035069304601
1.806179974	3.28057837036808
1.806179974	3.28080592839367
1.806179974	3.28103336724773
1.806179974	3.28126068705501
1.806179974	3.28148788794008
1.806179974	3.2817149700273
1.806179974	3.28194193344082
1.806179974	3.28216877830464
1.806179974	3.28239550474253
1.806179974	3.28262211287806
1.806179974	3.28284860283464
1.806179974	3.28307497473547
1.806179974	3.28330122870355
1.806179974	3.28352736486169
1.806179974	3.28375338333253
1.806179974	3.28397928423848
1.806179974	3.28420506770179
1.806179974	3.28443073384452
1.806179974	3.28465628278852
1.806179974	3.28488171465545
1.806179974	3.28510702956681
1.806179974	3.28533222764388
1.806179974	3.28555730900777
1.806179974	3.28578227377939
1.806179974	3.28600712207947
1.806179974	3.28623185402855
1.806179974	3.28645646974698
1.806179974	3.28668096935493
1.806179974	3.28690535297237
1.806179974	3.28712962071911
1.806179974	3.28735377271475
1.806179974	3.28757780907871
1.806179974	3.28780172993023
1.806179974	3.28802553538836
1.806179974	3.28824922557199
1.806179974	3.28847280059978
1.806179974	3.28869626059026
1.806179974	3.28891960566173
1.806179974	3.28914283593233
1.806179974	3.28936595152003
1.806179974	3.2895889525426
1.806179974	3.28981183911762
1.806179974	3.29003461136252
1.806179974	3.29025726939452
1.806179974	3.29047981333067
1.806179974	3.29070224328785
1.806179974	3.29092455938275
1.806179974	3.29114676173189
1.806179974	3.29136885045158
1.806179974	3.291590825658
1.806179974	3.29181268746712
1.806179974	3.29203443599474
1.806179974	3.29225607135648
1.806179974	3.29247759366778
1.806179974	3.29269900304393
1.806179974	3.29292029960001
1.806179974	3.29314148345093
1.806179974	3.29336255471145
1.806179974	3.29358351349612
1.806179974	3.29380435991934
1.806179974	3.29402509409532
1.806179974	3.29424571613812
1.806179974	3.29446622616159
1.806179974	3.29468662427944
1.806179974	3.29490691060519
1.806179974	3.29512708525219
1.806179974	3.29534714833362
1.806179974	3.29556709996248
1.806179974	3.29578694025161
1.806179974	3.29600666931367
1.806179974	3.29622628726116
1.806179974	3.2964457942064
1.806179974	3.29666519026153
1.806179974	3.29688447553855
1.806179974	3.29710365014926
1.806179974	3.2973227142053
1.806179974	3.29754166781816
1.806179974	3.29776051109913
1.806179974	3.29797924415936
1.806179974	3.29819786710982
1.806179974	3.29841638006129
1.806179974	3.29863478312444
1.806179974	3.29885307640971
1.806179974	3.29907126002741
1.806179974	3.29928933408768
1.806179974	3.29950729870049
1.806179974	3.29972515397564
1.806179974	3.29994290002277
1.806179974	3.30016053695135
1.806179974	3.3003780648707
1.806179974	3.30059548388996
1.806179974	3.30081279411812
[truncated: 27,901 more rows]
