# Supplementary material for: Incorrect Likelihood Methods Were Used to Infer Scaling Laws of Marine Predator Search Behaviour
Source: PLoS One. 2012 Oct 5;7(10):e45174. doi: 10.1371/journal.pone.0045174 (PMC3465316; doi:10.1371/journal.pone.0045174)
Supplement: Code S7 — Pseudo data file based on the original mussels data, obtained by sampling (with replacement) the original step sizes () to obtain a pseudo data set with similar properties. (TXT) [file pone.0045174.s007.txt]

3.688587242
0.300838717
0.429827392
0.246896014
0.378647898
0.207749344
0.761065826
0.540452414
1.820822253
1.631473188
0.23500474
0.342374102
0.897414499
0.433948335
0.452438882
0.234046645
0.613171766
0.827479849
0.529065292
0.372722577
0.206795266
0.853340246
0.305272875
0.244661047
1.118123515
0.629719001
0.2109375
0.244885426
0.270497588
0.289905864
0.71376712
0.367916497
0.361955747
1.560536264
0.265796131
0.269490486
0.325114538
0.229197622
0.435824078
0.51139959
0.363479583
0.21384712
0.419642531
0.725821194
0.286992164
0.275746944
0.35859375
3.390112649
1.168542136
0.544729049
0.529542292
0.765760909
0.914743906
9.929457342
0.562132324
0.249188135
0.317653791
0.291351788
0.213729421
1.751007139
18.25182902
0.440368213
0.246187124
0.212571794
0.24609375
0.573510405
0.37232444
0.299138166
3.000523806
0.453937849
1.018827882
0.860143477
0.563305037
0.669161002
0.206795266
0.446525896
0.333521472
2.525697919
0.23213776
0.449230299
0.608964706
0.393561618
0.71376712
0.205355839
0.219317503
0.254779747
1.007244293
0.446913241
1.055310007
0.481759167
0.780722087
0.202812259
0.393561618
2.604269074
0.462834772
8.146879218
0.317264461
1.095637774
0.649392181
0.33114127
7.784105854
2.166862804
0.800235332
0.507907443
0.567574764
0.672688915
0.776181213
0.417398121
1.566023229
0.224670168
0.866414351
0.862410831
0.390757845
21.12779809
0.29380194
1.800892418
0.627674454
0.324752086
9.972407091
0.493792027
0.2390625
0.471146219
0.412932568
0.498772908
2.83448595
0.731610299
0.391357126
0.22718664
0.699163597
0.238648539
0.438481739
0.337573234
0.343381372
0.488406234
0.485512777
0.22718664
0.447576482
0.230320397
0.211522626
0.21140573
0.462834772
0.468357257
0.34453125
0.34460299
0.225109836
0.537189341
0.304624393
0.223456621
17.85656806
0.764339242
0.230320397
0.351421847
4.080676061
0.254682707
0.261784609
0.408781177
0.258153184
0.448459276
0.375036619
0.329344831
0.564474075
0.292621669
0.449108226
1.17489118
0.650000939
0.49062811
0.297979033
0.877977634
0.223456621
0.31920636
0.247695679
0.204762652
1.044513428
0.242756388
0.479879593
1.669138973
7.876726975
1.27420917
1.065994082
0.257961605
11.09832031
0.33403988
0.302425498
0.565392951
0.307531796
0.323513918
0.51139959
0.354921454
0.495391358
0.541953863
0.359246552
0.254682707
0.47297897
0.204994403
0.213921087
0.253612811
0.438481739
14.64132065
0.278600804
0.516324653
0.251103774
6.507764216
0.29380194
1.074217614
0.405197706
0.208342208
0.299138166
0.77948629
0.322595712
0.805991056
0.289905864
0.262520926
0.567487653
0.23788185
0.621793316
0.963999504
0.943341178
0.359213619
0.394001036
0.336105518
1.608866159
0.303078685
0.955241311
0.448514393
1.128390571
1.005542502
0.818076193
0.642620864
0.249188135
0.347389294
0.275746944
0.268663685
0.565655213
0.327764869
0.433207176
0.440338171
0.719973907
0.282390267
0.245993283
0.278156819
0.642620864
0.39173592
0.387293607
11.41382435
0.218421908
2.113987145
0.210868348
0.594712419
0.323208139
1.244977972
0.5137145
0.204753091
0.731885751
12.84708661
0.514245716
1.621416007
0.337145766
0.345891765
0.379306751
0.732499683
2.50717126
0.239475746
0.61054575
1.434530093
20.23303559
0.431663779
11.25815881
0.44541734
0.856027876
0.383831552
0.21140573
0.639998264
0.209762352
0.365422119
0.874846876
0.618909781
0.706106972
0.235835295
1.927563039
0.223456621
0.247695679
0.22718664
1.108754778
0.387293607
0.329665878
0.462853402
0.248791022
0.417753303
0.423045252
0.232988084
0.767276599
0.35533909
0.764856518
0.469042877
18.6441803
0.308174161
4.080676061
0.432398437
0.226750999
0.232775794
3.539318443
0.3055966
0.254682707
1.776904135
1.23439997
0.391862104
0.32746306
0.76782409
1.239512243
0.711825081
0.204390589
0.351843638
0.349092888
15.33049467
0.405746383
5.047748644
0.592797344
1.643423089
0.751316977
0.234970824
0.240300105
0.711825081
0.973186979
0.232775794
0.204994403
0.772972053
0.323743062
0.246194176
0.291097147
0.877977634
0.732094614
0.754672942
1.057424858
2.50717126
6.488590497
0.343309377
1.40091749
0.606341524
0.30193468
0.995817075
0.698928885
0.794033306
0.214654746
0.229985277
0.20390625
4.33992764
0.273587013
0.296492906
0.220225215
0.796603635
0.277355854
0.242450714
0.818348094
0.232988084
0.33403988
0.563597562
0.963075936
0.574758993
0.647829628
0.573510405
0.218987037
1.707653098
0.478331757
0.493313108
0.471146219
0.543775255
0.261010001
4.367362893
0.86484375
0.207630324
0.30193468
0.707750411
0.269123333
1.834226778
0.23372958
0.351632805
1.108732483
14.87526058
0.73831787
0.511114399
0.283438749
0.37431089
7.968289509
0.264771146
0.300127529
0.204390589
1.362865938
0.202812259
0.230642149
1.406039047
0.325114538
1.870387271
0.217059596
1.068820279
0.252440481
0.26025125
0.479982605
1.311002913
0.27421875
0.201344359
0.206722992
0.38983827
1.007244293
0.420525184
0.296648762
0.759778228
0.415082029
0.234046645
0.702597458
2.545662096
0.464275519
0.268018855
0.271682987
0.980737646
0.23372958
0.216603588
0.656321146
0.20869906
0.46745916
0.589506055
0.582844413
0.305272875
1.095637774
0.747432127
11.4239505
0.599842105
0.202456659
0.282039906
0.718441214
0.359144797
8.446454233
10.52022348
2.940929057
0.269123333
0.646913212
0.518599376
0.319593324
0.385858703
1.503701488
0.248592228
0.538292589
0.225109836
0.868750703
0.664127346
0.498078584
1.068842512
1.218862675
0.352194744
0.408176023
0.329665878
0.211534968
0.226423718
2.321284419
0.271232626
2.464788187
0.545824225
7.349163502
0.32412461
0.471146219
0.441347479
0.291351788
0.353105987
0.346248907
0.266167874
0.577248068
0.441347479
0.230320397
0.241633691
0.33544295
0.318353384
0.264210388
14.80655023
2.194742096
0.552799361
0.264771146
0.269215168
0.394314606
0.44050655
1.196759235
3.126258536
0.204753091
0.452465172
0.277088351
0.444091099
0.239165878
2.352192217
0.283438749
13.83431599
0.669447377
0.212571794
0.519789644
0.241633691
0.339326114
0.87890625
0.32746306
0.235730456
0.435824078
0.585665562
0.516306368
12.66022106
0.33114127
0.513858836
0.345963223
0.714027918
0.270131804
0.361614118
6.298141073
0.317264461
0.348029119
2.410828544
0.207749344
0.256447916
0.216603588
0.648134813
0.234046645
0.202934105
0.346977049
0.889668483
1.378555417
0.443414954
1.04765625
0.445440876
0.278156819
0.770995724
0.245591004
0.345963223
0.432178857
0.669853427
0.341359765
1.30025616
10.76771006
10.88840891
0.2517541
0.35533909
1.078288439
0.234046645
0.283438749
17.32856778
0.312079796
0.306323732
2.00788087
0.274308879
0.283089686
0.461284298
0.223788241
0.47297897
0.437352793
0.23372958
1.118941204
0.446525896
0.709910561
0.581260658
4.98543888
0.457841829
0.336105518
0.587309332
1.24395511
0.208818655
0.678251446
2.497766825
2.534421841
1.01387679
14.6894182
0.470673787
0.783471841
0.41822641
0.244203117
0.273496645
1.128390571
3.386056109
0.398286846
0.348029119
0.462661088
0.852638726
0.438481739
0.830432002
0.313265664
1.201191882
0.27457909
0.347318129
0.254779747
0.205836766
0.286215925
0.255941363
2.197757757
3.109029023
0.23467949
0.785016312
1.133973005
0.250375694
0.247695679
0.240300105
0.745842972
0.317731599
0.261672104
0.51139959
1.254030941
0.282652752
0.259395001
17.85656806
0.657374873
0.485360012
0.302670608
0.22956789
0.246896014
0.253125
0.693335883
0.20390625
0.302425498
0.315153771
0.3811171
0.371260653
0.225109836
0.353105987
0.271682987
0.204027442
0.358317909
0.460640794
0.280193328
0.460973171
0.534051094
0.212571794
0.259395001
0.94635109
5.056524794
0.276284288
0.725821194
0.331365141
0.26053604
0.395879809
1.333496467
4.372756894
0.587814182
0.206795266
0.594712419
0.235835295
0.212571794
0.242858194
6.522260827
0.228920915
0.204994403
0.661274017
0.7453125
0.416271378
0.310788348
1.94212703
0.286834399
3.924754063
0.4896699
0.351632805
0.215688679
0.412932568
5.041092433
0.219153268
1.218862675
0.383831552
0.34460299
0.348029119
0.772972053
0.308414703
0.246896014
0.43853811
0.288624034
0.223456621
0.587014635
0.953376312
0.621645248
1.15408925
0.497283882
0.529542292
0.308735134
0.384410726
1.250159414
0.46745916
0.253264392
0.696377783
0.254099686
0.605586178
0.630973892
1.533456987
0.8810131
0.527531217
1.379648791
1.100526841
2.321284419
0.320674338
0.588024409
0.340126499
0.623287693
0.369123884
7.436705901
0.411493356
0.3055966
0.34460299
10.63092459
0.242144653
0.664749087
0.336105518
1.068773129
0.26270918
4.392273277
0.396266304
0.21280424
0.224670168
0.451371202
0.21384712
2.416936489
1.143443137
0.657675628
0.386143037
5.536245586
0.355825714
0.219375
0.858273442
1.1994244
0.542905927
0.325722229
1.582827052
0.396814249
0.854308956
14.16004905
0.94635109
0.37232444
0.22067374
0.613172119
18.06617058
0.313896295
1.784525161
0.779454578
0.444295313
0.453120286
0.620186543
0.224339852
0.862554134
0.473606099
0.20869906
0.736135274
0.224229638
0.437974074
0.775607751
0.314447059
0.204198712
0.743619096
1.330352605
0.449670289
0.224229638
0.223456621
0.740054594
0.328743836
0.561840434
1.915109089
3.521273587
0.665113139
0.217173448
0.390535146
0.965767207
0.529542292
1.367826636
0.778579324
0.301603273
0.282390267
0.70048588
0.224229638
0.347389294
0.291351788
0.621793316
0.907875697
0.201098667
11.55096434
0.537333473
0.403557042
0.47297897
0.21280424
2.969760622
0.26053604
0.21384712
10.12566183
0.33403988
0.33808543
0.594332019
2.690029991
0.657262054
0.244951753
0.610397281
0.488406234
31.24304034
0.747093391
0.320982531
0.363795
0.208224744
0.24729617
0.605341216
1.105360805
0.491634734
0.86484375
0.474023075
0.202812259
0.267742023
0.393373146
0.317964911
0.277355854
0.290849435
0.422811461
0.396564993
2.324184735
1.106768781
0.237193985
1.003869467
0.225109836
0.372722577
0.37247914
0.770995724
0.254682707
0.423253218
0.21999544
0.316015384
0.35859375
3.752656431
0.400672077
0.334261809
0.255554745
0.573303482
0.802055769
0.257482033
0.87890625
0.337145766
0.553951021
0.216603588
15.32479198
0.223456621
12.49307638
0.251557647
0.509559495
0.655265724
1.683173164
0.83727988
1.432943909
1.036149582
0.330169412
11.19624635
1.448505763
0.615372832
0.666041628
1.616224238
0.664127346
22.25166741
0.375234302
0.569704835
2.194742096
0.608964706
0.296648762
0.269215168
3.744198393
0.378383176
0.290672249
0.215688679
0.384924816
0.408781177
1.4948148
0.870094044
4.022987308
0.428617987
0.246996113
0.237922373
0.209054092
1.229787166
0.207749344
0.862410831
0.732229662
0.453501998
0.354921454
0.38084028
0.369525469
1.802040852
0.339398955
0.211989564
0.223345971
2.799894603
0.315153771
1.044063681
0.278156819
0.487798511
0.306565725
0.665663332
0.957695182
0.684202408
0.284743923
1.167272211
0.444973144
0.565655213
0.284743923
0.626886314
2.056753696
1.412594039
0.327160972
0.320344319
0.66082529
0.337129678
0.57544671
0.21280424
0.826284068
0.234046645
22.77138908
1.532909257
0.38983827
0.284743923
0.871903351
0.49128265
0.23213776
0.368386506
0.433948335
0.370060238
0.366716346
0.388949532
0.370060238
0.724252881
0.208224744
0.65235451
6.073429471
0.402688717
0.77085346
0.638335275
2.350592401
8.349009126
0.627674454
0.245288862
0.241633691
0.27457909
0.323513918
0.209054092
1.272267724
0.363795
0.765760909
0.519456644
0.478176698
0.44296875
5.525184704
0.376877624
0.225109836
0.301083179
1.486406915
0.23372958
1.044203677
0.440450431
0.661535725
0.40787311
0.696413279
1.007244293
0.538980972
0.476156333
0.640461584
0.341721644
0.724764661
0.261672104
0.365422119
0.983696753
11.00066437
0.226750999
1.243497982
0.370527529
0.223456621
0.569921741
1.044675138
1.633082551
8.48896915
0.678251446
1.09110534
0.320042388
0.694244703
0.242144653
0.508685548
0.616067516
1.887450812
0.449835175
0.260915278
0.945879543
3.345109336
0.44302455
0.660915787
0.26430393
0.359695
0.341069986
0.280016828
0.204390589
1.133973005
0.306323732
0.65364158
0.234995273
0.664127346
0.39173592
0.680434665
0.492237721
9.523923356
0.359213619
0.271232626
0.968484877
0.630973892
0.2517541
0.364134582
0.44050655
14.62396214
0.6635131
0.818272589
0.395816286
0.404709368
0.302425498
0.472403729
0.280986204
7.746752879
3.08269517
0.905940478
1.221030769
0.205836766
0.29245267
2.454863039
0.80859375
4.544021132
0.624476343
0.200112883
0.289051942
0.443470698
0.330941724
0.605341216
0.918271559
0.215229767
0.399360145
0.30945489
0.259299688
0.208817471
0.248592228
4.513481007
0.429424636
0.250375694
0.201467092
0.375234302
0.354991094
0.220785728
0.697193733
0.50119547
6.522260827
16.80547603
0.656321146
0.26755731
0.442745479
0.618510252
0.318933419
5.81526884
5.017610616
0.22870485
0.73330915
7.182460111
2.324184735
2.079589887
0.214906791
0.377991002
2.643983741
0.258727071
0.236629216
20.46874259
7.329412773
1.646589048
0.202812259
0.629711207
2.497766825
0.277355854
0.220785728
0.219317503
0.225109836
1.575580599
0.5484375
0.309375
0.633007782
0.515012065
1.099303945
0.435824078
0.621500456
1.96805931
0.394314606
0.52395788
0.201198208
0.38901308
16.11525928
1.749246976
1.079657538
0.251389559
0.248592228
0.830164058
12.67469836
0.236358792
0.26270918
0.323743062
11.89606805
1.461688477
0.375036619
0.20390625
1.313414163
1.271859644
1.337047236
0.448514393
0.765760909
0.239991302
0.590666851
14.75828503
0.254876751
0.871704873
0.291351788
0.747432127
0.441683403
0.246585007
0.223456621
0.642311519
0.256616544
0.780753749
8.156269145
0.833250606
0.229714402
0.528093217
0.236358792
0.232881963
1.738482783
0.246194176
0.379752599
0.283089686
0.815172662
0.674157189
3.967781163
0.726161684
0.209054092
0.2109375
0.29245267
0.40078125
0.554889928
2.113987145
0.212571794
0.255941363
18.95317505
0.771837834
4.617230683
74.13432667
0.952961372
0.242450714
0.714044122
0.438481739
0.23372958
0.240300105
0.242450714
1.060763747
0.313896295
0.23372958
12.84708661
0.241633691
0.24729617
0.815897718
0.608675953
0.264771146
6.007254861
0.476156333
0.365692602
0.372921486
0.541588849
0.374838833
0.400842923
0.24729617
1.63634878
0.27304436
0.417930781
0.398306504
11.77695039
0.343381372
2.108554528
1.180684854
0.642620864
0.712068126
0.210702995
1.054218646
0.775862675
2.394974215
0.926685674
0.275746944
0.963555532
1.775902231
0.810425913
0.239475746
0.29380194
0.391357126
0.291351788
0.220112942
9.859908206
0.280016828
0.22956789
0.726502014
6.182216291
0.45703125
0.399399757
0.288624034
0.317731599
0.395188949
0.312079796
0.314839873
0.343669202
0.22067374
0.29245267
0.706906075
0.375234302
0.342374102
0.618510252
0.362978705
0.481268389
0.339398955
0.208224744
0.218082128
28.3607578
0.470673787
3.521273587
0.353062541
0.458481899
0.343630103
0.379947827
0.299138166
0.551180042
0.765760909
0.826014779
0.251557647
0.250375694
0.408176023
29.76607798
7.436705901
0.780722087
0.585665562
0.253515324
0.605341216
1.008292037
0.375234302
0.390561844
0.577248068
0.30905457
0.219776377
27.67563719
0.796603635
0.473642679
0.240300105
0.561323232
0.261010001
0.419642531
0.283089686
0.242450714
10.12566183
0.746041801
0.447576482
2.061127917
5.224861411
0.332944728
0.382347453
0.249683638
0.704038469
0.574758993
0.309847118
5.536245586
0.29245267
0.202456659
0.327085407
0.789225146
0.291398903
0.299160284
0.289051942
0.261577621
1.645748139
0.297979033
5.101678622
0.33114127
0.393058824
0.388189327
1.561000843
1.021493263
0.534051094
1.272267724
0.343669202
0.495391358
0.287083351
0.552799361
0.726399931
0.220785728
0.352194744
0.26728
0.215688679
0.214308994
0.204390589
0.952118277
0.275657284
0.795495129
0.32412461
14.80501928
0.918909009
0.236358792
0.726161684
1.634552839
0.204994403
0.289905864
0.219055883
1.09110534
2.940929057
0.23467949
3.782649392
0.239165878
0.423337309
0.533865917
0.252440481
0.306323732
0.273496645
10.38790082
0.55207627
2.108554528
0.397996079
0.231279207
0.313975034
0.47407522
2.069494089
0.296398672
4.056982506
0.24609375
0.289051942
0.306323732
0.504146019
0.223456621
0.646416278
0.572302287
0.392366431
4.221333194
0.283787382
2.142916913
0.950756817
10.38253863
0.283438749
0.462408273
0.237922373
0.204027442
0.20390625
0.765760909
0.232988084
0.452465172
0.24564848
3.372552824
0.22956789
8.471665225
4.039690247
0.413590533
0.23467949
0.606890971
0.411493356
1.060204321
0.599140687
0.29380194
15.52479579
0.222347648
0.24729617
0.360175738
2.534499867
0.268663685
0.553685825
0.347318129
4.213515076
1.046688416
0.349092888
0.263911766
0.20390625
0.373252765
7.988936505
0.360312974
0.250375694
0.770363208
0.361955747
2.082799224
0.201098667
0.257133414
0.599140687
0.540452414
0.627162275
0.269123333
0.45535148
1.18009849
0.538154806
0.351632805
11.41176508
0.262520926
0.657675628
1.328310879
0.214308994
2.563640419
0.602640066
0.316484365
0.38983827
0.362978705
0.340126499
0.200112883
1.1994244
0.201344359
0.633007782
0.340126499
0.507517943
0.577135799
0.303649072
0.746041801
0.29245267
0.200112883
0.30905457
0.35331594
2.464788187
0.274308879
7.399203902
0.226750999
0.339326114
0.223456621
0.23372958
0.966969445
0.22718664
0.595737486
0.38408907
0.390535146
0.284743923
7.770753772
0.270131804
0.236254185
1.000564416
0.254876751
0.300127529
0.444973144
0.563597562
0.579129195
0.386974347
0.228920915
1.318654654
0.229028871
13.39372638
0.382670573
2.918383818
9.742908235
1.004509486
0.348029119
0.22773002
0.280722161
0.356537071
0.851362147
0.611316419
0.886978476
0.587814182
0.406030409
0.518790002
1.075574429
0.297397772
0.318896451
0.260915278
0.295730731
1.201191882
0.359298939
0.657675628
0.26505108
0.214308994
5.419126982
0.201098667
1.016131184
3.022621337
0.507907443
0.33403988
0.347948917
0.299385968
0.34460299
0.469358979
0.23203125
0.220785728
0.567139073
3.248262475
0.204027442
1.663332807
0.27098058
9.060236836
0.748918899
18.78742036
0.530381873
11.41752064
2.619751659
0.325114538
0.387293607
1.082378667
0.22956789
0.24609375
0.231284309
5.61803915
0.359695
0.714632397
15.32479198
0.449230299
1.979369685
0.392366431
0.915818626
0.466877118
0.567095486
0.528038844
0.261293965
0.224339852
0.429827392
1.282890052
0.298310673
0.412537559
0.207749344
6.090966161
0.64850106
5.649643786
0.225109836
0.202446282
0.220847414
0.63595773
1.197378887
0.264210388
1.142724149
14.92650048
0.746668287
0.367042026
0.204753091
0.708169405
1.915109089
1.909188309
0.248791022
0.810425913
0.493691897
0.452847437
0.440057397
0.429424636
0.616388427
0.896918553
0.771188958
0.277088351
1.167801514
4.416170603
0.491031007
0.462661088
0.302670608
0.512673617
0.582576297
0.40914384
0.506298826
0.463102701
0.236358792
0.303649072
6.507764216
40.91563557
0.214201752
0.481636789
0.296398672
0.304299633
0.336137685
0.326355774
0.232988084
0.325342555
1.079657538
0.283438749
0.377336471
0.275410571
5.496831812
0.26755731
2.275801767
0.225981069
0.22956789
7.484411412
0.363251007
0.895198839
0.289051942
0.234152238
0.563597562
5.997408956
0.567095486
0.345891765
0.404143247
0.313990232
0.254779747
0.585116612
22.68409085
0.573303482
6.378835875
0.235835295
0.290417012
0.643541854
0.610424277
0.23372958
0.575747328
1.343488612
10.69230137
0.913981367
0.509753502
0.274135983
1.343723201
0.341069986
0.4640625
0.246896014
15.30247445
0.462408273
1.681924383
0.201467092
1.0041334
12.41180133
0.718091495
0.430344668
0.277088351
10.64064034
0.288891512
22.68409085
0.387931338
0.550641605
0.430927869
0.308174161
0.510964377
9.859908206
0.218421908
0.345963223
0.255554745
0.31041197
0.953965592
0.431377359
0.305272875
0.295730731
0.369926619
2.194742096
0.238855609
0.400842923
0.772286075
0.223456621
3.665466898
0.5137145
8.471665225
0.427115884
0.853565949
0.206914767
0.286906019
8.678027036
0.201098667
0.419642531
5.30453444
3.745254566
16.92154099
0.269123333
0.566877498
0.223456621
0.215229767
0.826014779
0.299385968
0.349092888
14.13718108
0.80859375
0.45703125
1.454763349
0.398306504
0.225439025
0.592072298
0.450219673
10.71396732
0.218308707
0.830670101
19.00705982
0.239165878
1.537657994
0.574050904
0.563497069
0.435824078
0.461284298
0.908011825
0.223226581
0.30193468
0.299798516
1.626287238
0.590290084
0.406415982
0.396266304
0.629247772
0.664555424
1.017419688
0.415800894
0.24561219
7.643965702
0.400842923
0.800852893
0.325722229
0.269215168
1.663181553
0.295849121
0.23213776
5.532356219
0.277473478
0.223788241
2.617079988
0.275746944
0.360312974
0.246896014
0.231284309
0.27304436
0.407691254
0.527531217
0.396881121
0.281601343
0.472012218
0.289051942
0.381311631
0.470306011
0.293717792
0.246187124
0.201098667
0.204390589
0.408894817
0.766535253
0.286834399
0.525193048
0.509559495
0.313896295
0.498772908
0.333521472
0.292621669
0.548842999
0.36106684
0.536083822
0.201098667
0.311493728
0.45967385
0.312079796
0.247695679
0.860143477
0.22067374
0.33114127
0.20869906
0.627950069
0.90561299
0.484340347
0.362906412
0.99048328
0.294474257
0.224229638
0.222013876
0.894599014
1.197378887
0.747093391
0.481679116
0.861636584
0.323513918
0.254099686
0.211710692
0.34947576
0.306323732
0.822055069
0.20390625
0.506298826
0.329344831
0.501934733
0.320751414
0.451425963
0.271682987
0.225285183
0.527109323
1.038746721
0.393058824
0.428617987
0.286906019
0.286992164
0.753080522
0.375234302
0.351843638
1.044063681
1.155544812
0.705966913
0.304606357
1.124213809
12.28934928
0.663773834
0.220847414
0.870541445
0.333150686
2.383044046
0.370060238
0.204994403
0.405197706
0.312317329
1.068773129
0.397747564
0.286906019
0.38983827
0.615372832
0.333373207
0.277485547
0.321367356
0.459897519
1.192559431
2.683810627
0.422811461
0.21384712
0.69544117
0.542546486
0.400842923
0.257672445
1.416786775
0.224670168
1.775902231
0.421464644
0.342444253
0.430229771
0.288538376
1.63634878
0.589926076
0.34460299
0.34947576
0.725446471
0.608964706
0.384217765
0.258535917
0.403975756
0.657262054
0.915521672
0.730065898
2.430626954
0.204027442
0.288922132
3.279005929
0.357004751
0.38983827
13.99347347
14.92650048
0.29606489
0.226750999
0.664749087
0.268663685
0.23372958
0.268018855
15.16171944
0.448514393
0.21384712
0.225285183
0.626886314
0.393561618
0.336756042
0.603255026
0.544187657
0.773884814
0.225685601
0.200637184
0.217018594
0.361955747
0.357004751
0.494592339
0.298972851
0.786746291
0.40078125
0.613172119
0.423395697
0.232124845
0.526968617
0.600750263
0.386910464
2.376624907
0.479982605
0.536636866
0.268018855
0.29338096
5.9365639
1.11938295
1.099800785
0.388189327
0.815382507
0.247695679
1.299661174
0.284524539
9.794567604
1.196072945
0.20390625
14.76468207
0.35331594
0.21384712
0.396315581
7.115975859
2.273466368
1.675179634
0.740054594
0.249822866
0.308554488
0.582194293
9.068530292
5.071437297
0.421229976
0.380532913
13.27375109
0.217173448
1.136281327
0.846090504
0.865249809
0.334926713
0.270497588
0.333521472
0.20869906
0.218308707
0.3055966
0.926899048
1.449887396
0.703687275
0.2671875
0.288624034
0.264210388
7.84166487
0.413411192
0.231924691
0.311286707
1.198059802
0.20390625
2.828603232
0.251557647
0.463529523
0.254779747
0.840374106
19.35262235
9.266239837
0.259299688
1.461688477
0.785016312
0.509753502
0.607867727
1.433414703
0.269123333
0.224670168
0.268400423
0.644117765
12.34818049
1.951054684
0.467512037
0.297397772
0.339398955
0.642311519
0.320674338
1.504575127
13.48999085
0.202446282
1.075574429
0.856457049
0.215114886
0.93769041
0.26430393
0.329344831
0.338669848
0.726399931
9.348833286
0.913981367
0.255554745
6.468337436
0.204753091
0.37431089
0.392366431
0.202456659
0.366840328
0.44296875
0.815048961
0.337129678
0.21384712
0.595709144
0.268663685
24.03463626
1.058057117
0.248791022
0.330771232
0.433720421
0.29606489
0.404143247
0.363251007
0.462194393
0.434858796
0.541588849
0.579214556
0.579129195
0.350294589
0.610397281
1.148937232
0.373186533
0.565655213
0.268557377
0.447907734
0.978253848
0.355756237
0.383122483
0.617350157
0.313581138
0.276999126
1.344201414
2.060596234
0.251557647
0.442745479
0.57544671
0.296732079
0.2517541
13.39372638
6.414481467
0.242858194
0.280016828
0.926899048
0.220785728
1.670199401
1.387367366
0.264771146
2.690029991
0.352685706
0.635813198
0.265330719
0.318896451
0.224296875
0.250967367
0.721071743
2.563640419
0.622732214
0.449670289
0.318353384
0.601120475
0.386910464
0.361408986
0.324936587
0.698362779
0.889668483
1.919157759
0.826014779
0.23372958
0.463849383
0.386143037
0.511882727
0.368108524
0.400842923
0.222013876
3.481888915
0.20869906
0.86883606
0.38983827
0.202934105
0.234600477
0.358869379
0.249683638
0.3430933
0.611557091
0.442745479
0.545091959
0.254099686
0.426362848
0.335221803
0.202446282
0.243671111
0.22956789
1.605855764
0.278156819
1.140806225
1.328310879
0.222013876
0.422080374
0.269215168
0.411493356
0.800019073
0.600997096
1.107483257
0.627950069
0.246996113
0.329344831
0.44296875
0.907875697
0.293580224
0.478176698
0.225109836
8.48896915
0.363251007
0.218082128
0.23372958
0.826284068
0.4823458
0.586682201
0.308414703
0.462675484
0.448459276
5.049344167
1.3270262
10.52022348
0.824936743
0.704038469
0.2109375
0.289649952
0.234995273
1.124213809
2.128308398
2.108554528
0.80353376
1.397156226
0.863383423
0.339835668
0.260915278
0.385858703
0.251843254
1.456351634
8.446454233
0.574758993
0.248492771
3.284790501
0.698928885
0.261672104
0.780500422
0.361955747
1.118764457
0.698928885
0.528093217
0.33255657
0.242450714
0.45967385
0.283438749
0.417760832
3.967781163
1.100526841
0.857380142
0.319344588
0.38084028
2.667152488
0.289308384
0.238752096
2.151055914
0.249386454
0.527531217
15.40757437
1.241601948
0.311366107
0.576733968
0.369038293
0.736437484
0.362910597
0.258535917
0.306323732
0.346248907
0.64277317
0.413590533
0.404770443
0.542136277
0.408176023
0.271682987
0.351050407
0.242450714
1.167272211
0.327764869
3.115210846
0.592171524
0.38901308
1.073801883
0.277088351
1.383924341
0.218987037
0.315153771
0.259398957
0.223456621
0.250967367
5.532356219
0.226750999
0.37464688
0.501530949
0.464275519
0.545091959
0.711825081
0.88440157
0.458462778
10.69230137
0.359695
0.236629216
2.090188751
0.293717792
0.254002386
0.359298939
0.349305254
0.631669427
0.288691674
0.283438749
0.47631205
0.754836699
0.916115483
0.363795
0.448734794
0.247695679
0.579129195
0.994219745
0.384217765
0.47490876
0.675146468
8.717909846
24.27458321
3.730626469
0.328135404
0.708053769
0.900686384
0.365692602
3.922788505
0.47297897
0.301603273
0.327160972
1.180684854
0.893079471
0.479982605
2.056753696
0.317264461
1.63634878
0.237193985
0.4359942
0.419642531
0.269490486
0.336017724
0.278600804
0.31858624
0.224229638
1.06726871
2.166862804
0.200112883
0.999649902
0.545771767
0.232991843
0.235835295
0.465604682
0.422410936
0.232988084
0.556002513
0.923405261
0.602599046
0.335811204
15.72232867
0.311366107
0.2109375
0.71939
0.258535917
5.109273455
0.2109375
0.87834357
0.647676982
1.635124709
0.511882727
5.61803915
0.415800894
0.442745479
0.616829406
0.282039906
0.261081968
14.80655023
0.726161684
0.378383176
0.266817178
0.450932871
0.858543316
0.323895735
0.364677257
0.356108404
0.54848257
0.434858796
11.36490217
0.393561618
0.317653791
0.958831534
0.538430336
1.429529358
0.230320397
0.43172104
0.343309377
0.836038983
0.297979033
6.498112984
0.209762352
0.284743923
0.283438749
0.285651731
0.395879809
0.308174161
0.264932861
0.203937666
0.576605372
0.732229662
0.357004751
0.320982531
6.499648099
0.280078857
0.295647132
0.885014753
0.205365009
10.48354684
0.279928536
0.602133607
0.230320397
0.538438397
31.24304034
0.675146468
0.275746944
2.008006639
1.183976055
0.477400646
0.912925976
3.164750552
0.944807458
0.526202985
0.620385799
0.910322879
0.325342555
0.24729617
0.569704835
0.26025125
0.452465172
15.01422319
0.389965068
0.534051094
0.254779747
0.661535725
1.060763747
1.432943909
0.48474847
0.368453602
0.308895225
0.315858902
2.950922728
0.229892311
0.378312269
0.998462258
0.351632805
0.64850106
0.44296875
0.202446282
1.641235935
0.340126499
0.280016828
0.223456621
0.24729617
0.232775794
4.428169383
0.289051942
0.209762352
0.371060854
22.9471866
0.286834399
0.668227746
0.563497069
0.225
0.252440481
0.93769041
11.92091113
9.0044617
0.501530949
0.421229976
0.336037218
0.557290328
0.219663272
0.34481812
0.420525184
0.878118397
0.665113139
0.52860786
0.244661047
0.312238172
0.469042877
0.755491371
0.839285061
0.316484365
0.201344359
0.542136277
0.27304436
0.303567654
0.208224744
11.05082153
0.44296875
0.22067374
0.563597562
0.236254185
0.784134129
0.390977966
0.249386454
0.312238172
7.716216829
0.762007157
0.294163172
5.939767631
0.204390589
0.206914767
0.239165878
0.978582286
0.400672077
0.255651454
0.350968773
0.33794196
0.635551203
0.32973211
0.348029119
4.45740214
10.12566183
0.399360145
0.283089686
0.478510073
0.248592228
5.776879323
0.396253204
14.16004905
0.289905864
0.746668287
0.283438749
0.256616544
0.907712317
0.558309587
0.780975342
0.204390589
0.255941363
0.5137145
2.422968474
1.017298201
2.143066867
0.571485052
1.22038277
1.167801514
0.34658396
0.261784609
1.403882152
27.67563719
0.904851425
0.590792387
0.358317909
1.454763349
0.201344359
1.631473188
0.26755731
0.322058883
0.265330719
1.01379312
0.267590568
0.202934105
0.235835295
0.306968624
0.463529523
5.715319277
0.961461118
1.066272313
0.369123884
3.060371251
0.480600211
0.337502692
0.339326114
0.209054092
0.427752033
0.204994403
7.716216829
0.542546486
10.1019897
0.635190843
1.239775075
0.38806895
0.365422119
0.462661088
10.93549578
0.289905864
0.725821194
1.512617829
0.40176688
4.989204472
0.239475746
1.977882002
0.446691942
0.824577084
11.41752064
0.421229976
0.393561618
0.594795543
1.009810882
0.855388481
0.496238906
1.236540821
0.377336471
0.318818926
0.353377366
0.23500474
0.616067516
0.319631829
1.427361068
0.482909198
0.704038469
0.327764869
0.318896451
0.304299633
0.205836766
0.228163792
1.496087427
0.587336686
0.423337309
1.319928753
0.587309332
0.296648762
0.302824111
2.422968474
2.425159567
0.429597292
0.26053604
0.712068126
0.269610181
3.490579163
1.110692714
0.544320485
1.076235081
0.380597867
0.484799461
0.26728
0.32412461
0.640422986
0.404770443
0.34453125
0.289051942
0.885014753
0.214193619
0.232881963
2.197757757
8.421615246
0.563305037
0.27457909
0.267742023
0.309694437
0.22067374
0.24729617
0.350294589
0.261672104
0.818272589
0.34460299
3.115210846
0.220785728
0.255651454
0.620186543
0.226423718
0.346248907
0.665447545
1.775902231
0.766244966
41.1580995
0.325342555
11.15708633
0.242144653
0.698928885
0.696697182
0.220225215
2.056753696
0.920127117
0.323895735
0.350294589
0.204994403
0.254682707
0.759375
0.289051942
1.037495546
0.424969122
0.230320397
0.723399111
21.34284224
0.601120475
6.944000244
18.70760485
0.724764661
0.459781389
0.268663685
0.254099686
0.965607181
0.338283943
0.526202985
0.383702728
0.268663685
0.727352141
0.340199168
0.323895735
0.322595712
2.828603232
0.775607751
0.73911783
0.646339792
0.215229767
0.573036091
0.278600804
5.373583476
18.329351
0.338158537
1.328310879
1.413776544
0.349092888
5.455014712
0.200112883
1.618898551
0.402688717
2.071026132
0.508578239
0.339326114
0.428617987
0.302425498
0.219663272
0.895732681
1.432029332
0.544187657
0.349729597
0.204753091
14.86659946
0.329493522
0.27457909
0.362433487
0.460973171
0.372189666
2.604269074
5.774577118
0.20869906
0.977950576
0.351421847
0.269123333
0.308895225
10.82805651
0.309694437
0.220785728
0.257865762
0.308554488
0.551180042
0.299798516
8.486690029
1.656482339
0.338669848
0.513952883
13.99347347
0.306323732
0.452465172
0.394314606
0.298310673
0.582194293
0.248791022
1.15408925
10.06653907
0.402504519
0.252440481
0.440225883
0.877977634
0.204994403
0.288366984
0.981455711
0.201344359
0.408357664
0.320344319
2.220205563
0.39506687
0.462675484
0.295363556
0.211522626
1.244977972
0.594005393
1.781738728
0.278156819
0.394377291
0.520977194
0.312238172
0.824936743
0.386910464
0.254682707
0.220225215
1.302319614
0.315153771
0.325627937
0.225109836
0.495391358
0.425666556
0.225439025
0.963555532
0.351421847
0.271409893
0.23467949
0.500455115
11.2911233
0.24609375
0.226750999
0.667228208
0.329494908
0.27304436
1.66968162
0.987383795
1.099303945
0.261672104
0.302016538
0.343669202
0.705126059
0.281838556
0.608964706
0.338231629
0.219775776
0.396003596
0.274770029
0.651785877
0.687230505
0.955008385
0.38901308
0.335811204
0.386910464
0.235730456
0.323208139
2.430626954
0.73831787
0.348029119
0.337477294
0.206914767
0.474036112
1.889300931
0.71376712
1.425801584
0.299138166
0.450932871
1.681924383
0.372722577
0.305272875
0.454645214
0.206914767
0.377663878
9.258368661
0.343630103
1.656482339
2.005102439
0.265330719
0.571048327
13.17565064
0.390724987
0.374838833
0.405746383
0.383831552
0.426617361
0.31233395
2.16494003
2.372450446
0.865143527
0.655265724
13.17565064
0.959342968
9.972407091
0.531452742
0.663326798
0.204390589
0.571087958
11.14590408
3.038313693
10.38253863
0.49584024
0.581939485
0.296579615
1.146266283
0.244202428
2.108554528
0.944807458
7.675439984
0.273587013
0.35852481
0.590792387
0.295047873
0.501934733
1.844004313
0.2109375
0.244885426
0.34481812
0.368386506
0.455948236
1.185352213
0.230320397
0.844759373
0.760545972
0.469042877
8.957708615
0.466082252
1.781738728
0.651482403
0.722715369
1.663332807
0.651482403
0.635813198
0.252440481
0.635813198
0.66396001
1.634405761
0.932615204
0.552926341
5.017610616
0.592046281
0.346890836
0.783471841
0.47490876
0.520597473
0.205119173
0.462675484
0.513858836
0.423253218
0.914743906
0.20869906
0.760578473
0.241633691
0.741255171
0.204390589
0.493691897
1.627639458
0.293717792
0.474023075
0.320982531
0.901756099
0.411477665
4.374612016
0.457841829
0.348873039
0.35859375
4.45740214
0.253612811
0.511109489
7.733229687
0.221964881
0.389965068
0.318933419
0.439326544
2.526567935
1.157148575
0.399050539
0.30945489
0.516324653
0.359351222
11.28346779
0.231284309
0.676792055
0.26025125
0.281337877
0.269123333
0.204390589
1.254324551
0.360450158
0.527531217
0.391357126
0.569704835
0.331663399
10.20709855
0.3515625
0.302425498
0.289905864
13.15075631
0.361408986
0.754672942
0.384217765
0.342804987
4.336439145
0.41520409
0.205355839
0.462408273
0.327764869
0.323425452
1.172533409
0.222347648
0.400225766
0.404892564
0.299138166
1.406039047
0.248592228
0.378383176
0.281337877
0.538292589
0.743063156
0.472403729
0.430505974
8.349009126
0.21280424
0.47490876
0.30945489
0.239475746
0.204753091
0.481759167
0.655265724
0.404770443
0.743619096
0.384217765
0.245993283
0.220225215
0.22773002
1.02069438
0.42210931
0.4823458
0.384667857
0.257865762
0.270497588
0.386910464
0.226009576
5.765406341
0.351632805
0.237193985
0.204390589
0.577248068
0.390028451
0.507030648
0.375036619
0.283089686
10.34646443
0.347389294
29.76607798
1.475574446
0.51139959
0.311525455
1.339743755
0.234152238
10.38300568
1.108888538
0.304624393
0.217189445
0.480651642
0.34453125
0.707750411
10.52983939
3.458333174
0.20390625
4.140546653
0.412168956
0.46745916
0.220785728
0.201216636
0.217173448
0.228163792
0.655265724
0.222347648
1.119088093
0.325342555
0.200112883
2.920627682
0.236047048
0.52490059
0.340126499
0.393561618
0.27098058
0.305272875
0.295396193
0.22773002
0.201098667
0.274308879
0.450879143
0.310908177
0.254099686
0.661274017
0.33544295
0.398802682
0.434858796
0.629719001
0.417760832
3.933737739
0.278156819
0.412693048
0.44302455
0.520169955
0.237193985
0.303323268
0.912925976
0.362433487
0.320751414
0.385438221
0.240300105
0.507030648
0.481636789
0.777199657
0.341069986
0.474440074
0.289905864
0.52395788
0.661535634
0.951507657
1.475574446
1.155544812
1.337047236
0.637905165
1.92387332
0.899917599
1.643423089
0.226750999
0.46905381
0.441683403
0.239165878
0.833907436
0.826284068
0.206914767
0.409325051
0.517167437
0.724525875
0.452465172
0.491182009
2.016694393
0.204027442
3.712506658
0.640191355
0.268018855
0.649392181
0.462408273
0.312317329
0.218987037
0.47631205
0.276999126
0.352382831
0.807993804
1.047278665
1.647849606
0.966969445
0.573303482
0.208205471
1.047278665
0.336986915
0.225
1.427135915
0.952156911
0.211522626
0.256616544
0.241555931
0.392807186
0.638335275
0.289422009
0.764821507
8.160832497
0.394825818
0.30193468
0.527531217
0.38912386
0.453501998
0.95857973
0.251103774
0.380597867
0.338231629
0.5207399
7.206469251
0.255554745
0.304250801
0.295396193
0.230320397
0.455948236
0.205219499
2.836586712
0.207630324
0.771837834
0.86383825
8.18059185
0.542546486
0.247695679
2.066286357
0.547941482
2.151055914
8.756046696
0.343381372
0.889668483
0.408357664
0.639534609
0.218421908
5.041092433
0.319593324
0.3055966
0.294474257
0.217173448
0.413590533
0.223456621
0.735900178
0.461284298
0.274308879
0.856457049
0.620186543
0.856457049
0.23213776
0.966969445
1.475574446
0.377991002
0.224229638
0.243772535
0.336756042
0.977950576
0.336473047
0.329344831
0.229028871
0.769110767
12.66022106
0.29380194
0.213500059
0.82701639
0.239165878
0.590792387
0.720934605
0.409988805
0.44302455
4.038465295
0.32412461
1.119088093
0.300375132
0.622732214
0.220112942
2.619751659
1.134147382
0.228920915
1.078288439
0.281337877
0.766244966
0.372722577
0.275729911
0.224229638
0.23684498
0.764856518
0.439551551
0.481268389
0.339398955
0.225109836
0.259212922
0.306323732
0.225109836
0.291351788
11.19624635
0.219663272
11.36490217
0.282390267
0.682936738
0.534078059
4.267036168
0.313975034
1.345635033
1.254030941
0.300375132
2.324184735
0.7453125
0.723706585
0.620994421
13.02461375
0.364609467
0.743063156
3.543502324
0.663326798
7.269549599
0.283438749
0.250967367
0.396253204
4.105268638
0.405746383
0.35533909
0.288366984
0.2517541
0.274135983
0.312079796
0.21384712
0.267742023
1.451070076
0.724525875
0.854260705
0.54915818
0.493792027
11.09832031
0.280193328
0.544729049
0.886978476
1.201274195
0.957695182
0.299798516
0.93769041
0.208817471
0.255941363
0.430229771
2.342092383
0.438481739
5.452037904
13.00687583
0.338231629
0.526968617
0.32901786
0.492839969
0.826284068
0.30193468
0.492839969
0.22870485
0.747432127
0.322595712
0.627680897
0.271682987
0.353875206
0.38983827
0.204753091
1.800892418
1.238670706
0.218421908
0.759895655
0.279928536
0.314839873
0.913981367
0.325722229
0.370527529
0.202812259
0.308174161
0.325722229
0.777899064
0.338231629
0.347318129
0.218421908
0.358317909
0.302425498
0.482909198
1.631473188
0.205894461
1.208986584
0.292621669
1.362865938
0.308174161
0.878118397
0.35268983
0.259299688
0.284743923
0.462675484
0.795774746
2.650939775
4.610303794
0.276284288
0.268018855
0.371526885
0.298310673
0.232988084
0.354267296
10.52983939
0.613171766
0.818000139
9.348833286
10.58352248
1.13290436
0.439710812
16.92154099
1.501217158
0.396003596
3.277512939
0.283438749
1.428056167
0.361955747
0.566421968
0.865143527
0.373252765
2.355731095
0.201467092
0.223788241
0.267742023
0.568471518
0.462408273
0.377991002
0.238648539
0.698928885
1.959460274
0.261293965
10.12566183
2.268218478
0.313265664
0.24609375
9.060236836
0.365083734
0.241633691
5.017610616
0.244202428
0.915521672
0.264771146
0.7453125
0.219433586
0.211054655
0.646913212
0.36732333
0.322595712
1.608866159
0.204994403
0.968484877
0.214308994
0.288366984
0.34481812
0.629719001
0.542637601
0.21384712
7.675439984
0.224229638
0.3648128
0.943131523
0.234046645
0.464275519
0.213729421
0.54726437
7.84166487
0.450494113
0.39531636
1.575580599
0.620186543
0.308174161
1.280404324
7.436705901
0.599029566
13.19210052
1.201274195
0.511109489
0.437522321
0.275746944
0.201467092
0.27457909
0.206914767
1.088005001
0.329344831
0.29245267
0.223456621
0.583636105
0.218421908
0.617028164
0.262926395
5.997408956
0.360175738
0.452438882
0.2390625
0.615063592
0.49128265
0.606200827
0.584989859
0.292350459
0.591461461
0.479415767
0.244965127
1.025044361
0.248592228
0.955422436
0.22718664
9.567936693
0.267479962
1.749246976
3.109029023
0.565655213
0.421229976
0.604605736
0.458057741
0.429136721
0.50321355
0.242858194
0.263554661
0.952118277
0.41863994
7.982839509
0.802055769
0.254002386
0.238590527
0.24729617
0.349305254
0.33544295
0.30945489
0.601120475
0.382347453
0.38901308
0.520502499
1.336597482
0.271819038
7.182460111
0.222347648
1.328389328
0.596952711
0.465551588
0.480291507
7.876726975
1.047293771
0.274308879
0.325722229
1.170761189
4.204283817
0.77948629
0.262520926
1.362865938
0.35331594
0.316718596
0.2109375
0.487646462
0.657262054
0.228920915
0.348171143
0.864694977
0.232775794
0.201344359
5.317359278
0.308414703
10.53356613
0.511882727
3.797220036
2.358405352
1.494864255
0.313600844
2.536009092
1.921268823
0.595709144
0.345891765
1.062905483
0.254779747
0.394377291
0.452438882
11.64019213
1.194257347
0.305272875
5.184781436
0.592046281
0.322595712
0.311742065
0.538246665
0.340126499
0.35859375
0.22956789
0.636473783
0.226750999
0.664555424
2.00788087
0.214308994
0.453501998
0.563597562
0.485360012
1.036635678
0.484340347
0.257133414
1.165732904
1.195767377
0.284743923
0.664667004
0.204390589
0.220785728
0.946611001
0.476727046
0.275657284
2.589075819
0.257865762
0.649049504
0.306968624
0.240505754
30.59228387
9.516216412
0.275657284
0.995817075
0.436617413
0.323208139
0.246194176
6.522260827
0.220112942
0.504096984
0.289905864
0.462834772
0.206795266
0.61054575
0.209762352
0.702605821
0.340199168
0.361955747
0.864357714
4.336439145
0.225439025
0.638335275
1.113182561
0.220785728
0.273857936
0.218082128
5.209643826
0.296648762
0.537333473
7.988936505
0.302425498
0.260252475
0.346890836
0.590666851
0.764821507
0.465017806
0.52258793
3.186724096
0.448514393
1.079657538
10.76771006
0.29245267
0.255941363
0.42210931
0.218308707
0.35852481
0.308735134
0.330941724
0.319825277
0.499367275
1.889300931
0.263273136
0.7453125
1.504575127
0.396315581
0.247695679
0.246585007
0.584905341
0.631669427
1.872180861
0.538980972
0.458381419
0.34460299
0.311366107
0.871251037
9.083554288
1.118764457
42.01498499
7.34063847
6.468337436
0.322595712
0.535225713
0.292621669
0.295730731
0.280655512
7.182460111
0.617790449
1.276147662
0.441683403
0.217173448
0.684437584
0.282832776
0.573337972
12.24974742
0.636163047
0.235730456
0.476156333
0.516019026
2.536009092
0.224670168
0.298476355
0.20869906
0.202446282
0.768467698
0.389965068
0.313975034
0.644995808
1.148937232
0.250967367
0.298972851
0.327160972
0.528038844
1.198719868
0.209762352
20.46874259
0.22773002
0.907875697
0.448459276
0.372125211
0.252440481
0.389965068
1.392826558
0.305272875
0.313975034
0.254236816
0.981257912
0.300127529
0.274201622
19.00705982
0.443191908
0.47297897
0.352382831
0.572050407
0.628734067
0.259395001
0.311286707
0.847287506
0.253515324
0.240505754
0.21384712
1.94212703
4.405650481
0.469042877
7.349163502
1.173039265
0.206795266
0.316015384
0.766535253
0.45751777
0.312317329
0.379035899
0.535484047
0.743619096
2.268218478
0.511114399
0.772286075
0.366839929
1.227250255
0.286992164
0.354084703
1.927563039
0.456219231
0.313265664
0.384483007
0.635929822
0.850897461
0.299160284
9.362327738
0.372722577
0.548842999
0.475480971
0.240505754
0.220785728
0.607867727
0.313581138
0.375094176
0.226968924
1.106768781
0.345963223
1.110270889
0.308895225
0.267742023
0.678797909
2.060596234
0.21140573
1.547457098
22.25166741
0.362978705
0.401781287
0.380597867
0.242450714
1.268670941
1.201274195
6.739828174
0.219663272
0.466241334
1.047278665
0.387931338
0.338669848
0.215114886
0.585243339
1.861529247
0.201344359
11.15708633
4.830647854
0.387931338
0.469042877
0.453501998
0.87890625
0.472403729
0.4359942
0.372921486
0.714044122
0.375234302
0.246194176
0.624674232
0.415082029
0.567095486
4.925664383
0.22718664
0.626886314
0.550057703
0.298310673
1.099598482
0.22718664
0.432398437
0.371526885
0.711825081
0.207749344
1.06838357
0.202934105
0.245288862
1.0041334
0.478176698
0.668227746
0.28125
0.207630324
0.244203117
0.22773002
0.292350459
0.380272986
0.361408986
0.434858796
0.816896907
0.285524163
0.564123633
0.643541854
0.443414954
0.202456659
0.716003849
0.21384712
0.328637473
0.315153771
0.246194176
0.259299688
0.382541358
1.521387649
1.068024405
2.493639276
5.765406341
0.575403752
0.371327229
4.818704972
4.610303794
0.326177255
0.685754175
0.291351788
0.204994403
0.5523001
0.225109836
0.233984989
0.434858796
1.569591719
0.351050407
0.541588849
0.502107552
0.207825481
1.172533409
0.331365141
0.33114127
0.393373146
0.373252765
1.566023229
11.55096434
0.315858902
0.204027442
0.308174161
0.661087084
1.044513428
0.24609375
0.819133081
0.573303482
0.261010001
18.70760485
0.210868348
0.963512176
8.623641723
0.220225215
0.366232968
0.289905864
1.113182561
0.288366984
0.365692602
0.678251446
0.476727046
0.333521472
55.24702738
0.224229638
0.218421908
0.454645214
0.423045252
0.270588957
0.371060854
0.223226581
0.38671875
0.22870485
0.611316419
0.532985447
0.312079796
35.09109063
0.452465172
3.801611629
0.298310673
11.09832031
0.300838717
0.217173448
0.585665562
0.225109836
12.34818049
0.340199168
0.337502692
0.482294549
0.360175738
0.316484365
0.563335678
0.534051094
12.53174316
0.446968549
0.593047487
2.043579318
0.718599254
0.482909198
0.533634355
1.501217158
0.987383795
14.60306963
13.15075631
0.310093271
0.23372958
0.220225215
0.227386755
7.733229687
0.495041946
0.214308994
0.222013876
0.25126268
0.32631007
0.452465172
0.24496213
0.554711707
0.2517541
0.345176373
0.225986606
0.302425498
0.373252765
0.267742023
0.246194176
0.573337972
0.360175738
0.235730456
0.845447511
0.390757845
0.359841291
3.119248675
0.418536887
0.387293607
0.27098058
0.618909781
0.291398903
0.395878732
0.605341216
1.06726871
0.226423718
0.240261876
1.276457548
0.353126288
0.311366107
0.225484339
0.476156333
0.273496645
0.286992164
0.359351222
0.553951021
0.565392951
9.754742747
2.298713391
0.711825081
0.502107552
0.416334155
0.212571794
0.283438749
3.257819193
8.449218824
0.361545754
0.247695679
0.492237721
4.416170603
8.756046696
0.251557647
7.458416331
0.928151633
0.331365141
98.47611028
0.711825081
0.282827607
0.400349274
1.065507004
0.492839969
0.284917494
0.921415736
0.380597867
0.782135785
0.587309332
0.278156819
0.442745479
0.384410726
1.312209092
0.306323732
0.261672104
0.365083734
1.244977972
0.509559495
0.64824922
0.597449413
0.842886886
0.591294264
1.036635678
1.271859644
0.310093271
0.672431637
1.318654654
0.27457909
0.963075936
0.211522626
0.294474257
0.465604682
0.586466948
0.300375132
0.647523542
0.809357655
3.066861274
0.485271681
0.484340347
1.616224238
1.576396214
11.36490217
0.677959819
0.340126499
0.251557647
0.380272986
14.08464166
0.364677257
0.22718664
0.728269165
0.222347648
0.213729421
0.247695679
7.643965702
0.592797344
1.074092439
0.440338171
0.284483367
0.689098373
0.936212984
0.348873039
0.542905927
0.373186533
4.533084556
0.370060238
11.69984733
0.433948335
7.572786456
0.22067374
0.574050904
0.31858624
0.280655512
0.453937849
1.01320776
0.22067374
14.97852398
0.599842105
1.813149298
0.481114277
10.78286851
0.375094176
0.342877088
0.219775776
0.633007782
0.375094176
1.640151159
0.492839969
0.450219673
0.246495208
3.345109336
1.915109089
0.248791022
3.869392127
3.972356733
29.76607798
12.66022106
0.412168956
1.23439997
1.514952695
0.41822641
0.499268263
0.34481812
0.60391372
7.329412773
0.331365141
0.459781389
0.304606357
0.33544295
0.358662677
1.081464766
1.639546149
2.371731406
0.275746944
0.349092888
0.91980468
0.316484365
0.541101621
0.22067374
0.479879593
0.306323732
1.185281903
15.30247445
0.39506687
0.351069967
3.972356733
0.239165878
0.240505754
1.834078347
0.577633342
0.644002624
0.478176698
3.481165588
9.258368661
0.372125211
0.26728
11.69984733
1.936659501
0.288820236
0.209054092
1.63634878
0.267590568
0.878653089
0.470306011
0.375563541
0.379231497
0.296648762
1.268670941
0.302016538
0.329344831
0.54915818
0.253612811
1.889300931
0.462853402
0.232881963
0.951689493
0.33780455
8.623641723
0.22718664
2.470272462
0.249188135
0.206914767
0.342444253
0.209762352
0.28828125
0.770995724
0.51139959
0.822974662
0.2390625
0.261293965
0.339326114
0.245591004
0.204994403
0.427520816
0.255941363
0.575403752
1.075362128
0.760708465
0.63595773
0.444973144
2.643983741
1.314173233
0.575747328
1.185281903
0.240300105
0.740969706
1.618898551
10.12566183
0.594712419
2.250340743
2.430443559
0.224229638
0.606646536
0.30945489
0.222803902
0.984400111
0.380272986
0.225439025
0.377336471
0.587309332
2.897809433
0.242450714
0.308414703
0.209762352
0.675292905
0.289051942
0.617350157
4.45740214
1.119088093
0.228163792
0.488153108
0.573036091
0.815048961
0.963555532
0.569704835
0.398802682
0.678797909
0.207630324
0.255941363
1.201191882
0.214654746
10.73716873
0.204390589
3.119248675
10.38253863
0.245591004
0.315153771
0.38408907
0.29606489
0.544683668
0.45535148
0.245591004
1.537657994
0.752376606
0.585665562
0.462408273
0.317108595
0.20869906
0.518790002
0.223788241
0.26794105
0.323513918
0.377663878
1.248656563
0.21280424
0.239165878
1.345635033
18.4588122
0.714027918
0.350294589
0.349729597
0.641348677
0.63595773
8.757046915
0.450987686
1.264002867
1.045979678
0.591294264
0.388183201
0.396253204
0.214308994
0.506298826
0.218987037
0.30945489
0.267742023
0.223788241
0.595045628
0.337792842
0.379752599
0.232775794
1.192952634
1.406039047
0.211989564
0.229792922
0.241633691
1.111960565
0.30302759
0.542905927
1.813626401
0.26053604
0.723706585
1.081921813
0.392366431
0.254682707
0.455948236
0.247695679
1.463057661
0.569704835
1.183976055
0.317653791
0.429597292
2.750935951
1.932685866
0.601120475
1.044203677
0.299798516
0.204994403
0.649087588
1.66968162
0.610954177
4.978726429
0.255941363
0.365083734
18.32464428
9.0044617
14.86659946
0.342374102
0.336037218
0.724525875
0.437635303
0.32746306
0.335811204
0.261672104
0.269490486
0.365422119
13.39372638
0.35331594
3.000523806
0.283438749
0.780753749
0.237193985
0.417760832
24.54276245
10.25864099
0.397871841
0.298393526
0.254682707
0.638335275
0.772286075
3.248262475
0.907875697
1.766243842
12.67469836
0.45087805
0.975292925
1.243497982
0.480291507
0.780975342
0.393058824
0.466665286
1.196573324
8.00612101
0.352713728
22.48603526
0.368214687
2.858104411
0.260915278
7.115975859
0.646416278
0.218308707
0.252440481
0.311742065
0.425913289
0.323513918
0.204390589
0.769014341
0.305272875
0.224339852
0.49062811
1.850916387
0.2517541
0.520169955
0.746008667
0.483267383
0.218421908
0.427000119
0.325114538
0.207825481
0.264677769
0.223788241
0.299798516
0.545091959
0.389965068
0.540720954
0.206914767
0.429597292
0.244076554
0.270588957
6.498112984
0.327764869
0.955008385
0.370398891
0.229739731
0.910322879
0.278600804
0.491182009
0.29606489
0.584905341
0.366840328
0.30234375
0.485716389
0.228920915
0.462675484
14.76468207
0.202812259
0.627201688
0.380532913
0.353105987
0.518837648
3.198165515
1.09110534
1.377335552
0.208224744
0.460640794
0.242450714
0.38983827
13.48999085
0.794033306
0.67503662
0.216603588
1.058057117
0.805500196
0.225
1.066272313
0.390052759
0.395878732
0.401335965
0.577634283
0.811066193
0.218987037
0.755262301
0.617028164
0.523202489
0.932615204
5.083598613
0.364134582
0.373716064
0.349941576
0.434858796
0.270131804
0.223456621
8.989338924
2.298713391
0.931023528
0.478510073
0.218421908
5.224861411
0.390788247
4.024904049
0.47632685
4.024904049
0.26053604
0.265330719
0.244158297
0.349092888
0.649392181
0.444973144
0.647562474
0.254682707
1.181019788
0.248592228
0.764821507
0.574758993
0.278600804
0.94635109
0.479879593
22.9471866
0.743619096
2.108554528
13.7232649
0.252319029
13.21392017
0.707121455
0.248592228
0.544729049
0.794655687
0.801994127
0.229714402
0.269490486
1.24023015
0.429827392
1.116619174
0.220785728
0.700935751
8.400970096
0.322058883
0.333469756
0.295849121
4.105268638
0.202812259
0.261784609
0.981455711
0.709910561
0.255941363
0.511882727
1.254030941
0.25126268
0.446525896
0.483880796
0.207749344
0.501934733
0.463102701
2.959312714
0.671622409
1.062905483
0.905940478
0.569704835
1.232135032
1.634293026
0.352194744
0.26053604
0.402934184
0.512703013
1.645748139
0.3811171
0.475480971
0.232881963
0.22067374
0.394753186
0.204390589
1.110180793
0.23372958
0.336986915
0.651482403
0.647218828
0.223456621
0.330169412
0.403485939
0.239165878
0.256616544
0.34481812
0.592046281
0.254876751
0.299138166
1.004509486
0.223456621
0.258024925
9.060236836
0.205355839
0.940086276
0.411072637
0.23372958
0.556002513
0.202934105
4.221333194
1.147731767
0.49584024
0.288624034
0.286906019
0.236254185
1.834078347
0.390028451
0.868750703
0.335221803
0.239165878
1.118764457
0.204390589
0.27421875
0.462675484
18.02355007
0.242144653
0.616227992
0.661087084
3.752656431
0.219663272
0.368386506
0.232988084
0.216151192
0.220785728
0.320437882
0.20390625
0.311366107
6.689712889
0.943131523
0.32412461
0.57544671
1.299183986
0.302425498
0.36106684
0.433720421
1.134147382
0.732229662
0.441685011
1.1994244
0.295363556
0.994219745
0.93384271
12.87050584
0.22773002
0.27457909
0.512703478
0.211522626
7.494433032
0.351421847
2.079589887
0.503164425
20.40699844
0.622890973
1.660861199
1.382601944
0.453501998
0.258024925
0.205401589
0.532382181
0.236358792
1.078288439
0.275746944
0.399399757
0.383831552
0.30193468
0.23372958
10.69230137
1.271859644
7.081778931
0.229028871
0.23213776
0.201344359
0.206914767
0.462408273
1.046168722
0.377991002
0.8878638
13.35647696
0.4359942
0.983998254
0.45703125
0.400461339
0.246996113
0.239991302
0.522446006
0.255972509
11.81663914
0.453937849
0.41863994
0.943341178
0.248791022
0.247695679
0.585116612
0.793161153
0.635813198
2.633191391
0.452683648
1.279803394
3.109029023
0.229890695
0.204390589
1.168901697
0.33544295
0.31640625
0.797605364
1.494864255
0.249482433
10.82805651
0.217059596
0.432178857
0.356450396
0.641348677
16.11525928
0.565698912
1.621416007
0.242756388
0.406234251
0.903207784
0.238477199
0.269490486
0.346890836
0.236940315
0.34077996
0.292621669
0.363251007
0.746041801
0.26053604
2.534499867
0.591461461
0.207749344
0.211522626
0.221964881
0.656584736
0.562016394
0.533865917
0.286906019
5.536245586
0.464967158
0.366232968
0.442522096
0.205355839
15.56212384
0.253515324
1.889157004
0.360175738
0.302016538
0.462194393
1.112627275
1.07043943
0.717466283
0.512895831
0.310908177
1.641361313
0.311366107
0.743619096
0.519789644
0.248592228
0.257482033
0.367192498
6.507764216
0.273587013
0.261010001
0.414947128
0.336473047
3.206037516
2.858104411
0.264771146
0.27304436
0.219775776
0.422811461
0.392807186
0.289051942
0.268663685
0.52490059
0.6635131
0.576598425
0.464275519
0.66796875
0.27460889
0.430505974
0.801994127
0.568471518
0.87890625
1.173534081
0.277355854
0.296398672
0.226423718
0.798244779
0.252319029
8.833304441
1.592294832
0.242450714
0.228920915
0.877555212
0.281337877
0.411493356
0.503360897
0.29606489
0.218421908
0.600997096
0.273496645
1.75415244
0.302016538
0.450932871
4.204283817
0.343453352
0.249683638
0.499268263
0.437635303
0.373649913
1.813149298
0.312079796
0.271409893
0.339835668
0.341069986
0.954229138
0.827479849
0.29245267
0.340243197
0.201344359
1.023040834
0.222347648
0.709910561
0.27304436
0.509753502
0.393561618
4.055633413
0.209762352
0.429424636
4.503497786
0.306565725
0.638335275
0.478590077
0.327160972
0.237193985
0.218421908
0.503360897
0.864615061
0.286906019
0.201098667
0.32746306
0.33808543
0.348029119
0.286906019
0.20390625
0.285651731
0.338158537
0.764856518
0.399360145
0.279928536
0.220225215
1.15408925
0.204994403
0.240505754
0.329691767
0.484340347
0.217173448
0.280722161
0.412693048
0.223456621
1.27420917
0.220225215
0.245591004
0.258153184
4.513481007
0.263554661
0.242450714
0.276999126
0.268663685
0.946611001
0.264465615
0.645747395
0.776181213
14.30697032
0.822986712
0.367825111
0.238477199
1.125724864
0.710295469
0.314839873
0.381311631
0.869717593
0.529542292
0.503164425
0.33255657
0.228920915
0.562132324
1.189611866
0.54915818
0.563497069
0.26053604
0.284743923
0.236358792
0.218987037
0.719484384
0.309060073
1.088005001
4.322886609
1.717396654
0.377663878
12.41180133
0.39506687
0.282827607
0.255941363
0.263273136
0.616388427
1.597069154
0.622573414
0.462194393
0.3811171
0.340199168
0.24729617
0.202812259
7.675439984
0.442745479
2.410828544
0.54758046
2.602987363
0.218421908
0.288366984
0.429827392
0.261293965
0.202812259
0.219433586
3.481888915
0.586129656
0.701787791
0.445184619
0.240300105
0.372722577
6.082530456
0.235730456
0.472403729
0.405197706
0.226423718
0.665447545
0.34481812
4.416170603
0.305272875
1.660861199
0.229985277
0.202446282
4.221333194
0.26025125
0.267742023
3.120774194
0.333469756
0.450054928
0.38671875
0.268018855
1.844004313
0.400842923
0.41822641
0.212571794
0.201344359
0.372921486
0.45967385
0.225109836
0.608477404
0.371260653
0.312079796
0.447028695
0.311366107
0.359351222
0.771036757
0.229890695
0.210702995
0.322058883
0.4823458
0.331886917
0.258024925
0.721071743
0.278156819
0.343381372
0.222347648
0.35884109
0.339398955
0.795495129
0.276731278
14.17648207
0.207630324
0.433207176
2.324184735
0.204994403
0.450914984
0.576733968
0.238752096
0.818076193
0.25092895
0.284524539
0.738314731
0.226750999
0.288366984
0.286834399
0.278600804
1.056584232
0.343381372
16.92357156
0.968484877
0.346248907
0.51139959
0.411072637
0.235835295
0.251557647
0.358869379
0.321367356
5.52444981
3.020173565
0.821598221
3.248262475
0.413590533
0.397374501
0.291351788
1.629612594
0.322595712
0.254779747
0.574066923
0.253612811
1.112627275
0.241940398
0.247695679
0.390535146
7.505338724
0.303323268
0.222347648
0.562016394
0.329493522
0.302425498
0.293391715
1.2150236
0.327764869
0.944807458
0.20869906
0.341721644
0.3055966
0.398244439
0.264677769
0.204390589
0.576598425
1.157148575
0.211522626
0.214906791
0.354084703
1.343488612
0.201098667
0.746668287
0.254682707
0.575403752
0.349092888
0.225109836
1.068842512
0.444973144
5.23765831
0.5484375
0.460640794
0.414426432
1.038746721
0.285524163
0.397871841
18.6441803
0.45703125
0.232124845
0.428502612
0.347318129
2.066286357
0.225484339
0.384667857
0.328292368
2.667152488
0.64277317
0.34481812
0.747093391
13.02461375
0.326858605
1.617768238
0.692640583
0.433207176
0.297397772
0.32412461
2.920189864
119.1892741
0.254002386
0.385181604
2.669542567
11.77695039
13.56369498
0.593047487
0.235730456
0.242756388
0.240300105
0.366839929
0.232991843
0.472403729
0.289905864
0.5484375
0.201098667
1.94212703
0.289051942
0.263929562
0.324429525
0.314839873
0.20390625
4.841345221
0.325342555
1.218862675
0.627674454
7.741077352
1.025936239
3.407125745
0.369297974
0.222803902
1.93359375
0.237193985
0.705978489
0.720934605
0.694244703
0.792751929
5.383752412
1.633082551
0.236047048
0.900439346
1.243974982
0.310093271
0.400672077
0.268018855
0.88440157
8.146879218
1.925417297
0.209762352
0.365692602
10.77426721
0.3811171
0.310650779
0.22956789
0.375234302
1.254324551
0.245288862
0.226655044
0.21384712
0.46745916
0.521356638
0.377336471
0.448459276
0.218421908
0.351421847
0.754836699
0.254682707
0.300375132
0.225109836
0.981455711
0.27457909
0.307531796
0.27304436
0.411072637
0.622573414
0.382347453
0.343669202
2.798419833
0.864357714
0.394314606
0.308414703
0.413590533
0.698928885
0.746668287
0.711825081
0.201344359
2.430626954
0.638335275
6.488590497
0.910322879
11.34947557
2.355731095
0.242450714
0.315145143
0.245288862
6.960781658
0.37431089
0.225109836
0.436843816
0.581939485
0.23372958
0.54848257
11.15708633
0.462744399
0.77948629
0.269123333
1.195436574
0.242450714
7.206469251
0.365422119
0.61054575
0.323208139
2.190107403
9.896294019
0.288891512
0.288751617
0.438988817
14.12572859
0.576598425
0.583817775
0.250375694
0.510964377
0.256616544
0.4359942
0.29245267
2.770928112
0.2109375
0.248592228
0.356067303
0.480600211
0.231284309
0.366839929
0.620823939
1.573635908
0.928551039
15.56212384
0.326858605
0.440057397
0.705966913
0.27457909
0.433549407
0.251557647
1.254324551
0.23372958
0.594795543
0.346320291
0.802055769
2.227567873
0.697370987
0.270588957
0.489619416
1.63634878
0.741255171
1.314173233
0.644117765
7.968289509
0.347389294
0.225439025
0.65731951
0.361408986
8.221339647
1.262813607
1.853607515
0.885014753
0.22067374
14.92650048
0.534097379
0.649392181
0.254779747
0.409325051
0.661983879
0.312079796
0.231924691
0.469547534
0.826014779
0.333150921
0.323895735
0.492237721
0.501413597
10.80798079
0.385181604
1.139886854
0.269123333
0.236967755
0.21958336
0.304624393
0.289051942
0.209762352
0.202812259
0.225531111
4.830647854
0.31073822
0.362906412
0.840374106
21.12779809
0.254779747
0.21958336
1.432029332
0.264210388
0.837427483
0.853450101
0.247695679
1.166461039
0.701944388
1.134147382
0.242450714
0.237922373
0.711646456
0.295647132
0.952961372
0.262520926
12.81322528
0.249133965
0.619149374
0.916169447
0.235730456
0.253612811
0.246495208
0.27304436
0.590792387
0.360175738
0.871251037
0.862554134
0.26430393
0.302425498
0.960492297
0.840374106
0.257482033
0.269123333
0.478176698
3.199991322
0.794313438
0.239475746
3.534454559
0.977571354
0.981257912
0.621645248
0.952118277
14.08464166
0.259299688
0.328292368
0.348305302
0.403792144
0.214193619
8.221339647
0.452847437
0.232988084
0.308414703
0.87890625
0.484901428
8.961348103
0.284396462
0.437126654
0.257540588
5.17434255
4.187191058
0.943341178
0.209054092
0.810015177
0.329344831
0.52356234
0.461284298
0.248592228
0.283089686
2.357105308
0.366716346
0.200637184
0.208205471
0.940944225
0.223788241
0.426130877
1.038746721
0.325342555
0.396253204
0.218082128
2.108554528
0.461284298
0.313990232
0.450362952
0.439710812
0.423337309
0.343630103
2.121212876
3.020173565
1.200883159
0.416271378
1.074217614
0.201098667
2.920627682
0.242756388
8.421615246
0.210702995
1.06838357
0.291097147
0.407910137
0.378644401
6.439549832
0.446691942
0.600997096
0.434858796
0.20869906
0.288624034
0.506995788
0.402182592
0.302425498
2.089167037
10.71396732
5.776879323
0.264932861
0.396814249
0.204994403
0.368386506
0.830164058
0.249386454
16.92154099
0.497283882
1.118852834
0.267742023
0.266817178
0.368558707
0.361614118
2.489280976
0.29245267
1.236540821
0.284743923
8.756046696
0.269490486
0.218308707
0.846119719
0.411973652
0.248791022
0.42473639
0.49062811
2.750935951
0.940944225
5.711514007
0.226750999
0.22956789
0.485970784
0.515506506
0.466241334
6.832490165
0.668856318
4.806068674
0.800852893
0.342155392
0.426259193
0.224229638
0.433948335
0.478331757
0.450054928
0.960492297
0.214308994
7.479172715
0.228920915
0.376323744
0.671953575
0.863383423
0.672211035
0.782113975
0.405197706
0.536636866
1.094935184
0.393561618
0.240300105
3.139844819
0.417694127
0.451809108
0.244203117
0.54030936
4.2523052
0.710295469
0.235835295
2.525697919
1.031271307
0.955422436
0.254682707
0.293717792
1.0285111
0.315153771
0.224670168
7.948346614
0.204905641
0.608675953
1.423163908
0.643541854
0.267742023
1.491967629
0.481759167
0.305272875
3.664981311
0.651785877
0.64824922
0.405746383
0.374585513
1.858664986
0.209054092
1.784525161
0.864615061
0.707366115
1.647849606
0.318198052
0.861737178
0.220225215
2.079589887
3.504385157
0.586087481
0.309375
0.38806895
0.209762352
3.340760451
15.27229184
0.40787311
0.583817775
0.714009503
0.248592228
0.328292368
1.27420917
0.362978705
0.325722229
0.905940478
0.656321146
1.102186056
0.324936587
1.780530705
0.596621347
2.008006639
0.385858703
0.245591004
0.79958638
0.225439025
0.446691942
0.201467092
0.289051942
0.201344359
1.510688239
0.44302455
0.897414499
0.983998254
0.853565949
0.903207784
0.249133965
0.642311519
0.318818926
1.332046142
0.242450714
6.499648099
0.204994403
0.352830515
0.228920915
0.223754909
6.645985704
1.102186056
0.979238833
0.263554661
0.984400111
0.503360897
0.403485939
0.275746944
0.566877498
0.236254185
0.979541706
0.560827592
18.06617058
0.857250786
4.52485385
0.47830396
1.296059844
0.449670289
0.26025125
0.23788185
0.273587013
0.611557091
0.20390625
0.594332019
0.320982531
0.325342555
0.33544295
0.314839873
0.268400423
0.747093391
3.782649392
0.245288862
0.834351957
0.452114096
0.46745916
0.363795
0.521356638
0.23372958
0.317264461
0.211989564
0.430976051
0.614983208
0.324429525
1.504575127
12.93579083
1.296288695
0.396564993
0.629247772
0.247695679
0.386974347
0.251389559
0.846674619
0.903207784
0.39406377
0.311366107
2.443917059
0.215229767
1.433414703
7.716216829
0.209762352
0.816896907
0.636124147
0.340199168
1.617768238
0.47297897
0.35852481
0.254779747
0.620186543
1.180349824
0.283089686
0.476350034
0.73831787
0.414947128
4.105268638
6.832490165
0.54915818
0.821765151
0.637905165
0.317731599
0.218987037
2.534421841
0.403485939
0.27457909
0.82701639
1.929485693
0.263273136
0.413650296
1.592294832
0.251557647
0.595045628
0.422811461
0.973186979
0.465604682
0.377663878
0.545824225
0.678251446
0.241555931
14.12572859
0.23684498
0.242615113
0.256616544
0.220785728
1.060939905
0.286992164
0.354267296
0.3515625
0.447028695
0.202934105
0.291097147
18.70712055
0.21384712
0.349092888
0.371327229
1.221030769
0.351843638
1.237725
0.710295469
0.255941363
0.298972851
7.329412773
0.244582413
0.43963132
0.306565725
1.268670941
1.016058201
0.401335965
9.078269584
1.496252643
0.234152238
5.628953689
8.449218824
0.718599254
0.211522626
1.597069154
0.236254185
1.432943909
0.372722577
2.391127289
0.546993291
0.268663685
0.397871841
0.907875697
0.41822641
0.457841829
0.241633691
0.592171524
0.207749344
0.347318129
0.322595712
6.924729911
0.390028451
10.71396732
0.234600477
13.83431599
0.714009503
0.689636241
0.21999544
0.404709368
1.889300931
0.32412461
0.359144797
0.581939485
14.92650048
0.735900178
0.218082128
0.441683403
0.579129195
0.204390589
0.700935751
10.06653907
0.918271559
0.94635109
0.377663878
0.389965068
0.931952336
0.234152238
0.411072637
0.47830396
0.365422119
0.230320397
0.371060854
0.220785728
0.345963223
0.426362848
0.235835295
0.606200827
0.296492906
0.269490486
0.349092888
0.203689135
0.336105518
0.71376712
2.357828808
0.69442271
0.413650296
0.387931338
13.83431599
5.609545175
0.306565725
0.462408273
1.553588061
1.254030941
34.93232132
2.005102439
0.24729617
0.852638726
14.86659946
0.299138166
0.439326544
0.220785728
1.252529911
0.565305504
0.651785877
2.336674588
0.22773002
1.319561726
0.579001131
0.3515625
0.305272875
0.504096984
2.893066747
0.576598425
0.333150921
16.32729491
0.39531636
0.243671111
0.21384712
0.509559495
0.905940478
1.766243842
11.41382435
0.395879809
0.247695679
0.543047431
0.35331594
1.205622331
1.246932271
0.291351788
0.405746383
3.407125745
2.602987363
11.25334355
0.27304436
0.543775255
1.421433036
0.774153267
14.13663336
0.247695679
0.642311519
0.567487653
0.31640625
7.432172725
0.360175738
0.3055966
0.26015625
0.225986606
0.302670608
0.517167437
1.276147662
0.692640583
0.881714264
25.11124646
1.301475899
1.737643668
0.371327229
0.64850106
0.200637184
0.296732079
0.314839873
0.207630324
1.0285111
0.462408273
0.649087588
4.388001399
0.259395001
0.354084703
8.81924094
0.93769041
0.469042877
0.412168956
0.23372958
0.47297897
0.385438221
0.988484725
0.516784917
1.167272211
8.989338924
4.675955706
1.387367366
0.360175738
0.38901308
1.45302104
0.307531796
0.23372958
0.302670608
0.463102701
0.516784917
0.400842923
0.206914767
0.370398891
0.738850227
0.438481739
0.404220441
0.346248907
0.360175738
0.329194685
0.860919067
0.287083351
0.583974838
0.295708528
0.610424277
0.234152238
0.394001036
0.647562474
0.440338171
0.726161684
1.392826558
0.327764869
0.523202489
0.220112942
0.615372832
1.166191687
1.504420098
0.492237721
0.362978705
12.81322528
0.66796875
0.382670573
1.617768238
1.515638088
0.70062446
0.346890836
1.075362128
0.562543944
0.425666556
11.97152667
0.297397772
0.278170382
7.182460111
0.257865762
1.27418977
0.231284309
0.560827592
0.710295469
0.337573234
0.268663685
0.664555424
1.139886854
11.05943125
0.694244703
7.115975859
0.538438397
2.056753696
0.474023075
0.315153771
0.351421847
0.659627192
0.224229638
0.209054092
0.250967367
0.72421875
0.485716389
0.384483007
0.244951753
0.379046804
0.369926619
0.278156819
0.204198712
0.209762352
0.286906019
0.257540588
0.515779451
2.353351107
0.544320485
0.231284309
0.43853811
0.29380194
0.441683403
1.576396214
0.24609375
0.273496645
0.913981367
0.574758993
3.206037516
0.86383825
1.214937877
0.452465172
3.198165515
0.893079471
0.320437882
0.452465172
0.607867727
0.249188135
3.198165515
0.396814249
0.649049504
0.60040453
0.245288862
0.394825818
0.222013876
0.387293607
2.326844499
0.286992164
0.805929715
0.714027918
0.714027918
0.276284288
9.396241675
0.204390589
0.976812468
0.429424636
0.254099686
0.634295138
0.757246559
0.238590527
0.80859375
0.660675646
0.933568907
0.249482433
0.202213843
0.478510073
1.279301109
0.273857936
0.453623255
0.397871841
0.26505108
0.735632054
1.442383434
0.696377783
0.23372958
0.220225215
0.781758647
0.333521472
0.324936587
0.746041801
0.354921454
9.500949576
0.226750999
0.393058824
0.23213776
0.762914926
0.355825714
1.511086125
0.222347648
0.628035454
0.507128145
0.458481899
1.66968162
1.229966415
0.49584024
0.84201971
0.286992164
0.662021219
0.96911441
0.957695182
0.274135983
0.369123884
0.452465172
0.264771146
0.377991002
0.814775959
0.542136277
1.327268336
11.89606805
0.375563541
1.643423089
0.211522626
1.344201414
1.461688477
1.154239172
0.302425498
5.856530154
0.311742065
0.764339242
0.206795266
0.438481739
0.83727988
0.545824225
0.722817972
0.229890695
0.545091959
0.336473047
1.633082551
0.206914767
3.047941154
0.382541358
0.516324653
0.21140573
0.413650296
0.264210388
0.682067493
3.390112649
0.430229771
1.621416007
0.606200827
0.226655044
1.504575127
0.659627192
5.438229847
0.224670168
1.201191882
0.854269426
0.458462778
0.282652752
0.225439025
1.296288695
14.86659946
0.417753303
0.488153108
0.36732333
0.339398955
0.3055966
0.204390589
1.005542502
0.644808179
0.22956789
22.9471866
0.365422119
0.216151192
2.125388483
4.187191058
0.382670573
7.948346614
0.244885426
0.750105231
0.289422009
0.27304436
1.432754139
0.235835295
0.305272875
0.429597292
0.317964911
0.421992171
0.289905864
0.385438221
0.488472889
0.386910464
0.313975034
0.467512037
0.283002353
0.283438749
0.337573234
0.600297473
11.81663914
0.232881963
1.328310879
0.47490876
0.267457534
1.001724892
0.262520926
0.320437882
0.638451438
0.204027442
0.374442946
1.797374873
0.220785728
0.540995177
0.794904503
0.566223031
0.255554745
1.515899017
0.436617413
0.358869379
0.758919134
0.455948236
0.624476343
0.211522626
0.205364791
0.339398955
0.30302759
1.311690908
0.241940398
0.201098667
0.269610181
15.72232867
0.202456659
0.212571794
0.313896295
0.310093271
0.281345784
3.08269517
0.343381372
0.343956791
15.56212384
0.287250444
0.301083179
1.15408925
0.515506506
0.416271378
0.510189748
0.45535148
0.481704735
0.361955747
0.372125211
5.525184704
0.379231497
0.61369562
0.291351788
0.390724987
11.8139939
2.394974215
0.280193328
1.429529358
8.250981138
0.361545754
0.372125211
0.782113975
0.214193619
0.245288862
0.315145143
0.618458921
0.210702995
1.262813607
0.20869906
0.223754909
0.675146468
1.986275234
0.824936743
0.265796131
0.223456621
0.43287048
1.286737961
0.577634283
0.373716064
2.829006899
0.382347453
0.300375132
0.264210388
0.359213619
1.301475899
0.311286707
0.297979033
0.298476355
0.216603588
0.322058883
0.35852481
0.756668353
10.68809764
0.4464448
1.147731767
0.38379379
0.42473639
12.90833872
0.614943011
0.259299688
13.19210052
0.346977049
0.757246559
0.559061758
1.404350279
0.304606357
0.305029856
1.515638088
0.526029613
1.146266283
0.417246485
12.34818049
12.09245461
0.253264392
0.254682707
1.287198937
1.683173164
0.236254185
0.402504519
0.447189711
0.433549407
0.360312974
0.229028871
1.421433036
2.16494003
0.356067303
0.255941363
0.44050655
0.397747564
0.757170418
0.427115884
0.95857973
0.24609375
0.49584024
1.214483903
0.240505754
0.43963132
0.450362952
0.875637672
7.217744818
3.003010574
0.292350459
1.850916387
0.330543542
0.327764869
1.45213613
0.587309332
0.317264461
0.773884814
0.239475746
0.277904353
0.928151633
0.858273442
0.368050847
0.874055363
1.068842512
0.692640583
0.392366431
1.283699069
0.257865762
1.549956093
0.593047487
0.201344359
0.204390589
0.568966734
4.533084556
0.583636105
0.336473047
0.225
0.211054655
0.404143247
0.695577488
0.317264461
0.326355774
0.318198052
2.650939775
4.511410518
0.479135986
17.13589802
0.701787791
0.216603588
0.854308956
0.871704873
0.577504946
6.939003084
7.308575601
98.47611028
0.444750879
0.248592228
0.735900178
0.398244439
0.662021219
0.288624034
3.390112649
0.343669202
1.081464766
0.597449413
0.448514393
2.336674588
0.4193479
0.529542292
0.383122483
0.723706585
1.003869467
0.78956899
0.246896014
0.314447059
1.553588061
0.350968773
0.498194802
1.749246976
0.368654814
1.597394156
3.922788505
0.219055883
0.220785728
0.269123333
0.769110767
0.270588957
0.228920915
0.607501628
0.365692602
3.632081141
0.243051183
1.201274195
0.253612811
0.40914384
12.78931606
0.571437781
22.43219902
0.368108524
3.745254566
2.940929057
8.349009126
0.219775776
0.375892493
0.433873665
0.3505054
0.257482033
5.525184704
0.202812259
1.173039265
0.357004751
0.481704735
0.201098667
0.331886917
0.33544295
0.350294589
0.20390625
13.19210052
0.349092888
0.304380855
0.603255026
2.005878963
0.392366431
0.696697182
0.283089686
0.230320397
0.871251037
0.275657284
0.236254185
0.651652116
0.603255026
0.427752033
0.476350034
0.388313473
0.787531389
0.337129678
2.005878963
0.795495129
0.218082128
0.84169672
14.30697032
9.020159032
0.271682987
0.641656721
0.382864314
4.873713616
1.222802074
0.399360145
0.269123333
0.402688717
1.547457098
7.760974631
0.205364791
7.716216829
0.82709141
0.969968605
0.376877624
3.632081141
0.38983827
0.230642149
0.531615748
0.722715369
0.235730456
2.683810627
0.249683638
0.331663399
1.266952429
0.388189327
0.208224744
0.219055883
0.538292589
0.373649913
0.485512777
0.577633342
0.242078736
0.225
0.232881963
0.958651053
0.240261876
0.479879593
0.23372958
0.375036619
6.499648099
2.23026994
0.312238172
0.486369407
0.24609375
8.471665225
0.291351788
0.270680234
0.430229771
0.221976033
0.378312269
0.4359942
0.447852542
0.289051942
0.503360897
0.70048588
0.457992768
1.496252643
0.757246559
1.073801883
0.269490486
0.336105518
0.248592228
0.54915818
0.313265664
0.360487242
0.405685455
0.228920915
2.898691974
0.212837268
0.8878638
0.528093217
0.622890973
10.01010353
0.336986915
0.317264461
0.410711677
0.784134129
1.45302104
0.220225215
0.289051942
0.240074718
0.246896014
0.731610299
0.329569921
0.38976788
2.762306006
0.375563541
0.707750411
0.858543316
0.257482033
11.47022701
0.421573445
0.369123884
0.59765625
0.252048492
0.713132755
0.419524703
2.505977351
0.594594589
2.510697814
0.306323732
0.786746291
0.343381372
0.23372958
0.918271559
0.232881963
0.499367275
0.606341524
0.661087084
0.21876116
0.225439025
0.237922373
0.602133607
0.235835295
0.318818926
0.400349274
0.23213776
0.648477973
0.353105987
0.318896451
0.334261809
0.6635131
0.83727988
0.218308707
0.735328918
0.412693048
0.415082029
0.405746383
0.311445486
0.302425498
0.93384271
0.244076554
0.454645214
0.589926076
0.387803875
0.406030409
0.481114277
0.650802117
0.464275519
0.248791022
0.245591004
0.20390625
2.355731095
0.368386506
21.45385931
0.283002353
0.488406234
0.352713728
0.382670573
0.347318129
3.35125712
0.487190031
0.2390625
0.602599046
0.313896295
5.30453444
0.278156819
0.489619416
0.282827607
0.420525184
26.47644657
0.32412461
0.3515625
0.434858796
1.311002913
0.20390625
0.296648762
0.593464158
0.234308022
0.599029566
0.260915278
0.5484375
3.345109336
0.418536887
8.678027036
0.433207176
0.218421908
7.988936505
0.70048588
0.884289762
0.394314606
0.341069986
0.437352793
1.454763349
0.522020002
1.532909257
0.206795266
1.255348907
10.06653907
1.274112168
1.549163246
0.217059596
0.368654814
0.210702995
0.289051942
1.805320506
0.305272875
0.682139972
4.45740214
0.581939485
0.614943011
0.302425498
0.23372958
0.27421875
0.404709368
0.796054265
6.32658012
0.244885426
0.622890973
0.368654814
0.268018855
0.349092888
0.900686384
0.277355854
0.228920915
22.77138908
0.201344359
0.417930781
0.255750101
0.313896295
0.283438749
0.24729617
10.68809764
0.393058824
0.694992026
0.329294785
0.220225215
0.252048492
7.770753772
0.41412809
0.40787311
0.488153108
0.323895735
0.23213776
0.569704835
0.390028451
0.73831787
0.88172275
0.26053604
0.551180042
0.259299688
0.478590077
0.201216636
0.375892493
0.480600211
0.200112883
0.257865762
0.311366107
0.558309587
0.384667857
0.24609375
3.46590125
0.479828079
0.620385799
1.63634878
0.248592228
0.241633691
0.850897461
7.970203682
0.397374501
0.20390625
0.277088351
0.284258229
0.584989859
0.476727046
0.24729617
1.525413903
0.289051942
0.274308879
1.645447711
0.701223993
5.383752412
0.262520926
1.913701656
0.650802117
0.253515324
0.49584024
0.944807458
0.210702995
0.437974074
11.05082153
0.341359765
0.200605018
1.623746888
0.254779747
10.93549578
0.738850227
0.600750263
1.987307903
0.211522626
1.86328125
1.041313645
0.208224744
0.217173448
0.348029119
0.764856518
0.213500059
1.532909257
0.204390589
0.21140573
3.752656431
0.744017891
0.80322607
0.411493356
0.295396193
0.615372832
0.410125192
0.888639852
0.538980972
7.189424759
0.201344359
11.47022701
0.349658909
0.239991302
1.065507004
0.441465231
0.204994403
0.368386506
0.327160972
0.261672104
0.29245267
2.567873205
0.222347648
0.204994403
0.457841829
0.631669427
0.275028851
10.29277489
5.317359278
0.705126059
0.27304436
0.275657284
3.119248675
0.947877743
0.897056343
0.517454142
0.373252765
0.359351222
0.745801785
0.210197119
21.44800737
7.968289509
5.52444981
0.237922373
3.632081141
0.585116612
0.243467569
0.288624034
3.277512939
0.897056343
1.825012374
1.291340317
0.29606489
1.073801883
0.305272875
4.213515076
0.418698982
0.225109836
0.70987773
0.95314293
0.23372958
0.206795266
0.322595712
0.211403134
0.955241311
0.223226581
8.221339647
0.380272986
0.408357664
0.367916497
0.247695679
0.412932568
0.544187657
0.485970784
2.829006899
0.226423718
2.380010131
0.230320397
0.254779747
0.204994403
0.258153184
0.20390625
1.006383485
0.472876985
0.242756388
0.219663272
0.225109836
3.785634403
0.218987037
0.492839969
10.32040173
0.208224744
0.220785728
1.073801883
0.777199657
1.268670941
0.61054575
0.377336471
10.20674321
4.841345221
0.240300105
0.201344359
0.26025125
6.518511051
0.393561618
0.776181213
11.15708633
0.440225883
0.237922373
0.596621347
0.201098667
0.22773002
0.697512758
0.567487653
0.23372958
0.26728
0.82709141
0.478590077
1.190815325
0.321367356
2.227567873
0.945879543
8.796824013
0.528280418
2.043579318
0.24729617
3.386056109
1.93359375
0.286992164
0.311286707
0.496438119
0.253414144
0.20869906
0.75500042
14.62396214
0.375234302
3.623761911
0.201098667
0.459781389
4.33992764
0.229714402
0.27304436
0.384924816
0.719973907
0.330543542
0.229197622
0.938349225
0.391357126
0.43853811
0.223456621
0.415498689
0.985504374
0.361614118
0.342444253
0.257865762
1.343488612
0.224339852
0.253515324
0.259299688
0.382024061
0.220225215
0.442522096
11.03511108
0.275746944
20.46874259
0.507517943
9.794567604
0.893306527
0.497283882
0.264677769
1.826285132
0.620186543
0.289905864
0.290417012
1.629612594
0.318353384
0.253612811
0.225685601
30.59228387
0.576605372
0.224229638
0.616388427
0.858273442
0.759778228
0.283787382
0.262520926
0.262520926
0.816896907
0.428387237
2.391127289
1.478653653
0.264210388
0.727352141
0.440338171
0.241633691
0.386143037
2.536009092
0.704038469
0.214654746
0.983696753
0.320344319
0.426549701
0.627674454
0.349729597
2.084062974
0.22870485
0.541177915
0.30193468
0.502820414
0.220785728
0.222347648
0.23372958
2.828603232
0.602106592
0.762007157
1.223619329
0.541177915
0.226750999
0.981257912
0.571048327
0.305272875
0.938981252
0.67503662
0.394753186
3.340760451
0.224670168
0.298310673
0.211989564
0.475896692
1.299183986
0.87890625
1.844004313
2.510166098
0.289051942
0.962254243
1.110180793
0.647829628
0.236254185
0.291351788
0.212571794
0.450494113
1.055310007
2.421905872
0.311525455
0.253222637
0.220785728
1.116619174
0.768467698
9.362327738
10.64064034
0.493441483
0.512703478
0.375234302
0.597449413
0.341069986
0.23213776
0.951507657
0.393373146
0.984109408
0.542637601
0.444973144
1.611413323
0.277904353
0.206795266
0.262520926
10.64064034
0.218308707
0.211522626
0.211672415
2.086232423
0.594795543
0.612526406
0.54758046
0.237922373
0.721071743
0.554889928
0.464275519
0.229028871
0.331663399
0.23213776
0.31640625
0.878653089
0.302016538
0.252048492
5.543345818
1.239775075
2.362504462
0.616388427
0.264677769
0.764856518
14.05046898
0.204198712
0.23372958
0.242450714
0.722133679
0.308895225
0.3648128
0.368386506
0.296732079
5.452037904
28.21241517
3.199991322
0.965767207
0.279928536
0.252440481
0.365422119
0.209054092
0.209762352
0.23213776
0.248791022
0.456219231
0.342374102
0.375563541
0.2517541
0.348190037
0.519789644
0.273857936
0.275746944
0.361408986
0.24609375
1.108754778
1.506608368
0.21140573
3.407125745
0.396253204
0.213729421
1.239775075
0.307531796
0.228971447
2.950922728
1.552059848
0.250771639
0.336473047
0.518837648
0.349092888
1.105785622
0.268663685
0.3055966
0.340199168
0.540995177
0.668227746
0.204390589
0.323895735
0.281601343
0.24729617
0.226750999
0.319631829
0.375036619
0.226968924
1.280170324
0.586087481
0.232460527
0.758756258
0.31640625
1.27418977
0.518790002
0.466241334
0.930811099
0.38563634
0.284483367
0.349729597
0.47297897
0.566223031
0.458462778
0.261672104
0.206914767
0.403485939
0.578531318
0.254876751
0.95857973
0.287250444
0.759375
0.220785728
0.24609375
2.683810627
0.209762352
1.423163908
0.450054928
0.36106684
0.563497069
5.715319277
0.204994403
0.286906019
18.25182902
2.069494089
0.646416278
0.613143161
0.240300105
0.751316977
0.244076554
1.92518912
0.254779747
0.453501998
2.018125655
0.318896451
0.571048327
0.382541358
0.302670608
1.432943909
0.901756099
0.705966913
0.234995273
6.468337436
0.345176373
0.215688679
0.35268983
0.423337309
0.206795266
1.641235935
0.22067374
0.576605372
0.269123333
0.696377783
0.404770443
0.266817178
0.627162275
0.311525455
0.626886314
0.267742023
1.07043943
0.410711677
0.38806895
0.47297897
0.292621669
1.0041334
0.312317329
0.620186543
0.345677303
0.500010376
0.420760246
0.910947215
0.242332416
0.282866973
0.245591004
0.309694437
7.675439984
0.667228208
0.22773002
0.544729049
0.940086276
0.714044122
0.814775959
0.22956789
10.82805651
2.454863039
0.255554745
3.797220036
0.380532913
1.169683889
0.26430393
0.65235451
0.605586178
11.4239505
0.273496645
0.262520926
0.352382831
0.968484877
1.173039265
1.030623922
0.33544295
0.571087958
7.876726975
0.302016538
0.254876751
0.255972509
0.232456996
0.513329407
0.294474257
0.400349274
0.470697544
1.073801883
0.22718664
0.992029392
0.429136721
0.627549394
0.925377681
0.40586821
0.345176373
0.375777392
0.303323268
0.557645064
1.234980567
0.448734794
0.220225215
0.577248068
0.257482033
0.383122483
1.621416007
0.628035454
1.592558723
0.485716389
0.318353384
2.690029991
1.174167248
0.214654746
0.32412461
0.241633691
0.482294549
0.215688679
0.426594693
0.600750263
0.343381372
0.229890695
9.929457342
0.250967367
0.540720954
0.219317503
0.54915818
0.696413279
0.633007782
0.405197706
1.157148575
0.338231629
0.379231497
0.209762352
0.311366107
24.54276245
1.675577315
2.46430316
0.577248068
0.742654458
27.67563719
0.32412461
0.733747238
0.747093391
0.27304436
0.202812259
0.858273442
1.643423089
18.78742036
0.568471518
0.317731599
6.378835875
2.964038703
6.468337436
9.289240534
14.86659946
0.608477404
0.704319298
0.551180042
7.948346614
0.308414703
7.348928662
1.108754778
1.243974982
0.754836699
0.278600804
1.425801584
0.369297974
0.493792027
0.211054655
0.247695679
5.628953689
0.371060854
0.492839969
0.635813198
0.468568324
1.030623922
1.044063681
0.286302278
16.11525928
4.949091996
0.308895225
1.315125722
0.722133679
0.424969122
0.599396994
0.214308994
0.45703125
0.542637601
0.815382507
4.02286104
1.813626401
0.228920915
0.305272875
0.274770029
0.802025315
0.206795266
0.453623255
0.376809304
2.167644401
1.475574446
0.26025125
0.334261809
0.254779747
0.573510405
0.311366107
24.49195886
0.21384712
0.471932555
0.710295469
0.322595712
4.322886609
13.46130903
0.289564598
0.214201752
0.289905864
